# Supplementary material for: ﻿A compendium of macrofungi of Pakistan by ecoregions
Source: MycoKeys. 2022 May 9;89:171–233. doi: 10.3897/mycokeys.89.81148 (PMC9849087; doi:10.3897/mycokeys.89.81148)
Supplement: Supplementary material 2 — Detailed taxonomic checklist of macrofungi of Pakistan [file mycokeys-89-171-s002.xlsx]

## Sheet: Sheet1
			Supplementary Table : Detailed Taxonomic checklist of macrofungi of Paksistan
			Kingdom	Phylum	Class	Order	Family	Genus	Species	Authority	Source	Locality	Biome	Ecoregion
			Fungi	Basidiomycota	Agaricomycetes	Agaricales	Agaricaceae	Agaricus	arvensis	Schaeff.	Iqbal & Khalid (1996); Murakami (1993)	Khanspur, Banjusa (AJK)	TBLMF	WHBF
									bisporiticus	Nawaz, Callac, Thongklang & Khalid	GenBank; Thongklang et al. (2014)	Lahore	DXS	NWTSF
									bisporus	(J.E. Lange) Iumbsh	GenBank; Sultana et al. (2011)	Balakot	TBLMF	WHBF
									bitorquis	(Quel.) Sacc.	GenBank; Ahmad (1980b)	Lahore, Daphar plantation, Balloke, Ladhar	DXS	NWTSF
									bolorhizus	Berk. & Broome	Ahmad (1980b)	Daphar plantation	DXS	NWTSF
									callipelus	Berk. & Broome	Ahmad (1980b)	Lahore	DXS	NWTSF
									campestris	L.	Razaq et al. (2014)	Gilgit-Baltistan, Raheemabad	MGS	KWTP
									dulcidulus	Schulzer	Razaq et al. (2014)	Gilgit-Baltistan, Raheemabad	MGS	KWTP
									endoxanthus	Berk. & Broome	GenBank; Ahmad (1980b)	Sialkot, Murree	TCF, TSCF	WHSACF, HSTPF
									glabriusculus	S. Hussain	Hussain & Sher (2019)	Malakand Qaldara, Lahore	DXS, DXS	BXW, NWTSF
									goossensiae	Heinem.	GenBank	NA	NA	NA
									gregariomyces	J.L. Zhou & R.L. Zhao	GenBank	NA	NA	NA
									hemilasius	Berk. & Broome	Iqbal & Khalid (1996)	Daphar plantation, Lahore	DXS	NWTSF
									heterocystis	Heinem. & Gooss.-Font.	GenBank	NA	NA	NA
									inoxydabilis	Heinem.	GenBank	NA	NA	NA
									latiumbonatus	S. Hussain	Hussain & Sher (2019)	Malakand Dargai, Lahore	DXS, DXS	BXW, NWTSF
									lateriticolor	Heinem.	Ahmad (1980b)	Lahore, Islamabad, Daphar Plantation	DXS, TCF	NWTSF, WHSACF
									latipes	Berk.	Iqbal & Khalid (1996)	Lahore	DXS	NWTSF
									pakistanicus	H. Bashir, A.N. Khalid, L.A. Parra & Callac	GenBank; Bashir et al. (2018)	Lahore, Toba tek Singh	DXS	NWTSF
									placomyces	Peck.	Shibata (1992)	Malakundi	TBLMF	WHBF
									pseudopratensis	(Bohus) Bohus	GenBank	NA	NA	NA
									punjabensis	Qasim, A. Ashraf & Khalid	GenBank; Chen et al. (2016)	Lahore	DXS	NWTSF
									rufoalbus	Berk.	Ahmad (1980b); Iqbal & Khalid (1996)	Lahore	DXS	NWTSF
									semotus	Fr.	Ahmad (1980b)	Khipro	DXS	NWTSF
									sinoplacomyces	P. Callac & R.L. Zhao	GenBank	NA	NA	NA
									squalidus	Massee	Iqbal & Khalid (1996)	Lahore	DXS	NWTSF
									sparsisquamosus	H. Bashir, S. Hussain, A.N. Khalid & H. Ahmed	GenBank; Bashir et al. (2018); Sultana et al. (2011)	Qaldara Dargai, Lahore	DXS, DXS	BXW, NWTSF
									sylvaticus	Schaeff.	Sultana et al. (2011)	Malakundi	TBLMF	WHBF
									trisulphuratus	Berk.	GenBank; Ahmad (1980b); Iqbal & Khalid (1996); Sultana et al. (2011)	Changa Manga, Lahore, Daphar Plantation, Malakundi	DXS, TBLMF	NWTSF, WHBF
									woodrowii	Massee	Ahmad (1980b)	Lahore	DXS	NWTSF
									xanthodermus	Genev.	GenBank	NA	NA	NA
								Baeospora	myosura	(Fr.) Singer	Ahmad (1980b)	Sharan	TBLMF	WHBF
								Battarrea	phalloides	(Dicks.) Pers.	Ahmad (1952, 1956) as Battarrea stevenii (Lib.) Fr.; Yousaf et al. (2013a)	Changa Manga, Peshawar, Bahawalpur District Cholistan desert	DXS	NWTSF, BXW, TD
								Chamaemyces	fracidus	(Fr.) Donk.	Murakami (1993)	Murree	TSCF	HSTPF
								Chlorophyllum	hortense	(Murrill) Vellinga	GenBank	NA	NA	NA
									molybdites	(G. Mey.) Massee	GenBank; Razaq & Shahzad (2012)	Gilgit	MGS	KWTP
									palaeotropicum	Z.W. Ge & A. Jacobs	GenBank	NA	NA	NA
									rachodes	(Vittad.) Vellinga	Iqbal & Khalid (1996) & Sultana et al. as Lepiota rachodes (Vitt.) Quel.	Sharan	TBLMF	WHBF
								Coprinus	comatus	(Muell. Ex Fr.) S.F. Gray	GenBank; Ahmad (1956b); Shibata (1992); Murakami (1993); Iqbal & Khalid (1996); Razaq et al. (2014c)	Banjusa (AJK), Shogran, Lahore, Nathiagali	TBLMF, DXS	WHBF, NWTSF
									hookeri	Berk.	Iqbal & Khalid (1996)	NA	NA	NA
								Cystoderma	amianthinum	(Scop.) Fayod	Shibata (1992)	Dungagali	TBLMF	WHBF
								Cystodermella	cinnabarina	(Alb & Schwein.) Harmaja	Razaq et al. (2013c)	Gilgit-Baltistan, Fairy Meadows	MGS	KWTP
									granulosa	(Batsch) Harmaja	Shibata (1992) as Cystoderma granulosum (Batsch) Fayod	Desan (Swat)	MGS	NWHSM
								Cystolepiota	pseudogranulosa	(Berk. & Broome) Pegler	Ahmad (1980b); Iqbal & Khalid (1996) as Lepiota pseudogranulosa (Berk. & Br.) Sacc.	Balloke, Lahore	DXS	NWTSF
								Disciseda	cervina	(Berk) Hollos	Ahmad (1939b, 1952, 1956, 1964a)	Zafarwal, Ladhar (Sheikhupura)	TCF, DXS	WHSACF, NWTSF
								Echinoderma	asperum	(Pers.) Bon	Shibata (1992); Iqbal & Khalid (1996) and Razaq et al. (2013a) as Lepiota acutesquamosa (Weinm.) P. Kumm., Murakami (1993) as Lepiota aspera (Pers.) Quel.	Abbottabad-Khanspur, Dungagali, Nathiagali, Sharan	TBLMF	WHBF
								Hymenagaricus	alphitochrous	(Berk. & Broome) Heinem.	Ahmad (1980) as Agaricus alphitochrous Berk. & Broome	Islamabad, Lahore	TCF, DXS	WHSACF, NWTSF
								Lepiota	albogranulosa	Qasim & Khalid	Qasim et al. (2015b)	Lahore	DXS	NWTSF
									anthomyces	(Berk. & Broome) Sacc.	Ahmad (1980b); Iqbal & Khalid (1996)	Balloke, Lahore	DXS	NWTSF
									brunneoincarnata	Chodat & C. Martín	Razaq et al. (2013b)	Khanspur	TBLMF	WHBF
									ceramogenes	(Berk. & Broome) Sacc.	Ahmad (1980b)	Lahore	DXS	NWTSF
									cholistanensis	H. Bashir, Usman & Khalid	Bashir et al. (2020a)	Cholistan desert, Bahawalpur	DXS	TD
									cingulum	Kelderman	GenBank	NA	NA	NA
									clypeolaria	(Bull.) P. Kumm.	GenBank	NA	NA	NA
									cristata	(Bolton) P. Kumm.	Iqbal & Khalid (1996); Razaq et al. (2013a)	Ayubia, Khanspur, Sharan, Dungagali	TBLMF	WHBF
									eriphaea	(Berk. & Br.) Sacc.	Ahmad (1980b)	Lahore	DXS	NWTSF
									erythrogramma	(Berk. & Br.) Sacc.	Ahmad (1980b); Iqbal & Khalid (1996)	Balloke, Lahore, Daphar plantation	DXS	NWTSF
									himalayensis	Khalid & Razaq	Razaq et al. (2012a)	Khanspur	TBLMF	WHBF
									ignivolvata	Bousset & Joss. ex Joss.	Sultana et al. (2011)	Sharan	TBLMF	WHBF
									lahorensis	Qasim & Khalid	GenBank (Qasim et al. 2016)	Lahore	DXS	NWTSF
									lepidophora	(Berk. & Broome) Sacc.	Ahmad (1980b)	Lahore	DXS	NWTSF
									leprica	(Berk. & Broome) Sacc.	Ahmad (1980b); Iqbal & Khalid (1996)	Ladhar, Gujrat	DXS, DXS	NWTSF, BXS
									magnispora	Murrill	Sultana et al. (2011) as Lepiota ventriosospora D.A. Reid	Naran	TBLMF	WHBF
									metulispora	(Berk. & Broome) Sacc.	Iqbal & Khalid (1996)	Khanspur	TBLMF	WHBF
									micropholis	(Berk. & Broome) Sacc.	Ahmad (1980b); Murakami (1993)	Khipro	DXS	NWTSF
									ochraceofulva	P.D. Orton	Sultana et al. (2011)	Malakundi	TBLMF	WHBF
									pardalota	Sacc.	Ahmad (1980b)	Lahore	DXS	NWTSF
									revelata	(Berk. & Broome) Sacc.	Ahmad (1980b)	Daphar plantation	DXS	NWTSF
									subincarnata	J.E. Lange	Ahmad (1980b); Iqbal & Khalid (1996); Razaq et al. (2013b)	Khanspur, Changa Manga	TBLMF, DXS	WHBF, NWTSF
									vellingana	Nawaz & Khalid	Nawaz et al. (2013)	Lahore	DXS	NWTSF
								Leucoagaricus	asiaticus	Qasim, Nawaz, & Khalid	Ge et al. (2015)	Lahore	DXS	NWTSF
									badhamii	(Berk. & Broome) Singer	Sultana et al. (2011) as Lepiota badhamii (Berk. & Broome) Quél.	Shogran	TBLMF	WHBF
									badius	S. Hussain, Pfister, Afshan & Khalid	Hussain et al. (2018b)	Qaldara, Malakand	DXS	BXS
									brunneus	Z. Ullah, Jabeen & Khalid	Ullah et al. (2019)	Swat Lower Shawar	TCF	WHSACF
									lahorensiformis	S. Hussain, H. Ahmad, Afshan & Khalid	Hussain et al. (2018b)	Lahore	DXS	NWTSF
									lahorensis	Qasim, T. Amir & Nawaz	Qasim et al. (2015a)	Lahore	DXS	NWTSF
									leucothites	(Vittad.) Wasser	Ahmad (1980b) as L. naucinus (Fr.) Singer	Lahore, Balloke, Shakargarh	DXS	NWTSF
									nivalis	(W.F. Chiu) Z.W. Ge & Zhu L. Yang	GenBank (Jabeen et al. 2020a)	Changa Manga	DXS	NWTSF
									meleagris	(Gray) Singer	Ahmad (1980b) as Leucocoprinus meleagris (Sow.) S. F. Gray)	Ladhar	DXS	NWTSF
									pabbiensis	S. Jabeen & A.N. Khalid	GenBank (Usman & Khalid 2018)	Pabbi forest Park	DXS	NWTSF
									pakistaniensis	S. Jabeen & A.N. Khalid	Hussain et al. (2018b)	Swat, Mankial	TCF	WHSACF
									serenus	(Fr.) Bon & Boiffard	Ahmad (1980b); Ahmad (1980b) as Lepiota serena (Fr.) Sacc., Sultana et al. (2011)	Lahore, Shogran	DXS, TBLMF	NWTSF, WHBF
									sultanii	S. Hussain, H. Ahmad & Khalid	Hussain et al. (2018b)	Qaldara Malakand, Khardai Malakand	DXS	BXS
									umbonatus	S. Hussain, H. Ahmad & Afshan	GenBank (Hussain et al. (2018b)	Lahore	DXS	NWTSF
									viriditinctus	(Berk. & Broome) J.F. Liang, Zhu L. Yang & J. Xu	Ahmad (1980b) as Lepiota viriditincta (Berk. & Broome) Sacc.	Lahore	DXS	NWTSF
								Leucocoprinus	birnbaumii	(Corda.) Singer	GenBank; Ahmad (1980b); Iqbal & Khalid (1996)	Lahore	DXS	NWTSF
									cepaestipes	(Sw. ex Fr.) Pat.	Ahmad (1980b); Iqbal & Khalid (1996)	Lahore, Balloke	DXS	NWTSF
									zeylanicus	(Berk.) Boedijn	Ahmad (1980b); Iqbal & Khalid (1996)	Lahore, Shakargarh	DXS, TCF	NWTSF, WHSACF
								Macrolepiota	dolichaula	(Berk & Broome) Pegler & R.W. Rayner	Fiaz et al. (2014)	Manshera District Khabbal Paien	TBLMF	WHBF
									excoriata	(Schaeff.) Wasser	Fiaz et al. (2014)	Manshera District Khabbal Paien, Kalam	TCF	WHSACF
									procera	(Scop.) Singer	Ahmad (1980b) as Lepiota procera (Scop.) Gray; Iqbal & Khalid (1996)	Kalam, Dungagali, Nathiagali	TBLMF, TCF	WHBF, WHSACF
									venenata	Bon	Sultana et al. (2011)	Shogran	TBLMF	WHBF
								Micropsalliota	arginea	(Berk. & Broome) Pegler & R.W. Rayner	Ahmad (1980b)	Ladhar	DXS	NWTSF
									brunneosperma	(Berk. & Broome) Höhn.	Ahmad (1980b); Iqbal & Khalid (1996)	Lahore	DXS	NWTSF
									plumaria	(Berk. & Broome) Höhn.	Ahmad (1980b)	Ghakkar	DXS	NWTSF
								Montagnea	arenaria	(DC) Zeller	Ahmad (1952, 1956) as Montagnites arenarius (DC.) Morse.; Iqbal & Khalid (1996)	Lahore, Chauharkana, Ladhar (Sheikhupura), Multan, Bahawalpur	DXS, DXS, DXS	NWTSF, BXW, TD
								Mycenastrum	corium	(Guers.) Desv.	Ahmad (1952, 1956, 1968)	Parachinar, Changa Manga	DXS, DXS	BXW, NWTSF
								Podaxis	pistillaris	(L.) Fr.	Ahmad (1952, 1956); Ghaffar & Kafi (1968)	Karachi	DXS	NWTSF
								Phellorinia	herculeana	(Pers.) Kreisel	Ahmad (1939a, 1952, 1956) as Phellorinia inquinans Berk.; Yousaf et al. (2012b)	Bahawalpur, Rahim Yar Khan (Cholistan Desert), Sangla Hill, Sargodha, Multan, Gujranwala, Jhang, Rahim Yar Khan (Cholistan Desert)	DXS	NWTSF
								Schizostoma	laceratum	Ehrenb. ex Fr.) Lév.	Ahmad (1952, 1956), Ahmad (1939) as Tulostoma laceratum (Ebrenh .) Fr.; Ahmad (1939) as Tulostoma laceratum var. nigrum	Sargodha, Sangla Hill, Jhang	DXS	NWTSF
									mundkuri	(S. Ahmad) Long & Stouffer	Ahmad (1941) as Queletia mundkari Ahmad; Ahmad (1952, 1956)	Shorkot, Jhang	DXS	NWTSF
								Tulostoma	ahmadii	H. Hussain & Khalid	Hussain et al. (2015b)	Qaldara Dargai	DXS	BXW
									amnicola	Long & S. Ahmad	Ahmad (1952, 1956)	Lahore	DXS	NWTSF
									australianum	Lloyd	Ahmad et al. (1997)	Sangla Hill	DXS	NWTSF
									balanoides	Long & S. Ahmad	Ahmad (1952, 1956)	Ladhar (Sheikhupura)	DXS	NWTSF
									brumale	Pers.	Ahmad (1939) as Tulostoma mammosum P. Micheli ex Fr.	Sargodha	DXS	NWTSF
									cineraceum	Long	Ahmad (1956b)	Skardu plains (Baltistan)	MGS	KWTP
									crassipes	Long & S. Ahmad	Ahmad (1952, 1956)	Ghakhar, Ladhar (Sheikhupura)	DXS	NWTSF
									egranulosum	Lloyd	Ahmad (1939)	Sangla Hill	DXS	NWTSF
									evanescens	Long & S. Ahmad	Ahmad (1952, 1956)	Ladhar (Sheikhupura)	DXS	NWTSF
									exitum	Long & S. Ahmad	Ahmad (1952, 1956)	Ladhar (Sheikhupura)	DXS	NWTSF
									hygrophilum	Long & S. Ahmad	Ahmad (1952, 1954, 1964a)	Zafarwal, Ladhar (Sheikhupura)	TCF, DXS	WHSACF, NWTSF
									inonotum	Long & S. Ahmad	Ahmad (1952, 1956)	Ladhar (Sheikhupura)	DXS	NWTSF
									ladhaerens	Lloyd	Ahmad (1939)	Sangla Hill	DXS	NWTSF
									macalpineanum	Lloyd	Ahmad (1939)	Sangla Hill	DXS	NWTSF
									mussooriense	Henn.	Ahmad (1956b)	Patriata (Murree), Kalam (Swat)	TSCF, TCF	HSTPF, WHSACF
									occidentale	Lloyd	Ahmad (1939a)	Sangla Hill	DXS	NWTSF
									operculatum	Long & S. Ahmad,	Ahmad (1952, 1956)	Sargodha	DXS	NWTSF
									parvissimum	Long & S. Ahmad,	Ahmad (1952,1956b)	Ladhar (Sheikhupura)	DXS	NWTSF
									perplexum	Long & S. Ahmad,	Ahmad (1956b)	Ladhar (Sheikhupura)	DXS	NWTSF
									pluriosteum	Long & S. Ahmad,	Ahmad (1952, 1956)	Ladhar (Sheikhupura)	DXS	NWTSF
									puncticulosum	Long & S. Ahmad,	Ahmad (1952, 1956)	Ladhar (Sheikhupura)	DXS	NWTSF
									squamosum	(J.F. Gmel.) Pers.	GenBank; Hussain et al. (2015b)	Khoshab, Sakesar	DXS	BXW
									volvulatum	I.G. Borshch.	Ahmad (1939) as Tylostola volvulatum; Ahmad (1952, 1956)	Sargodha, Jhang, Bahawalpur, Ladhar (Sheikhupura)	DXS	NWTSF
									vulgare	Long & S. Ahmad	Ahmad (1956b)	Kirana Hill (Sargodha)	DXS	NWTSF
									xerophilum	Long	Ahmad (1952, 1956)	Kirana Hill (Sargodha)	DXS	NWTSF
								Xanthagaricus	flavidorufus	(Berk. & Broome) Little Flower, Hosag. & T.K. Abraham	Ahmad (1980b) as Agaricus flavidorufus Berk. & Broome	Islamabad	TCF	WHSACF
									pakistanicus	S. Hussain, Afshan & H. Ahmad	GenBank; Hussain et al. (2018c)	Qaldara, Daragi	DXS	BXW
									subaeruginosus	(Berk. & Broome) S. Hussain	Ahmad (1980b); Iqbal & Khalid (1996) as Agaricus subaeroginosus Berk. & Broome; Hussain et al. (2018c)	Lahore	DXS	NWTSF
							Amanitaceae	Amanita	ahmadii	Jabeen, I. Ahmad, M. Kiran, J. Khan & Khalid	GenBank; Jabeen et al. (2019)	Swat District Mashkun, Upper Dir District Kumrat, Jabba valley Gabin	TCF, MGS	WHBF,NWHASM
									battarrae	(Boud.) Bon	Tulloss et al. (2001); Sultana et al. (2011)	Hazara, Ayubia, Khanspur, Lalazar, Shogran	DXS, TBLMF	NWTSF, WHBF
									caesarea	(Scop.) Pers.	Iqbal & Khalid (1996)	Khanspur	TBLMF	WHBF
									ceciliae	(Berk. & Broome) Bas	Murakami (1993)	Shogran	TBLMF	WHBF
									cinnamomescens	Tulloss, S.H. Iqbal, A.N. Khalid & Bhandary	Tulloss et al. (2005)	NA	NA	NA
									cinis	S. Ullah, A.W. Wilson, Tulloss & Khalid	Ullah et al. (2019b)	Shangla District Ajmir, Shangla District Takht	TCF	WHSACF
									emodotrygon	Mehmood, Tulloss, K. Das, Hosen & R.P. Bhatt	Ullah et al. (2019b)	Shangla- Sandera, Mansehra Oghi Khabel plain	TBLMF, TSCF	WHBF, HSTPF
									flavipes	S. Imai.	Murakami (1993); Tulloss et al. (2001)	Murree, Shogran, Hazara, Nathiagali	TBLMF, TSCF, DXS	WHBF, HSTPF, NWTSF
									glarea	Jabeen, M. Kiran & Sadiqullah	GenBank; Jabeen et al. (2017c)	Swat Mashkun, Abbottabad, Khanspur, Shangla District Ajmir Burj, Yukhtange, Dir upper District Kumrat	TCF, TBMF, TSCF, MGS	WHSACF, WHBF, HSPF,NWHASM
									griseofusca	J. Khan & M. Kiran	GenBank; Kiran et al. (2018)	Swat District, Malam Jabba Valley	TSCF	HSPF
									hemibapha	(Berk. & Broome) Sacc.	Murakami (1993); Iqbal & Khalid (1996)	Abbottabad, Dungagali	TBLMF	WHBF
									longistriata	S. Imai	Iqbal & Khalid (1996)	Dungagali	TBLMF	WHBF
									mansehraensis	M. Saba, Haelew. & A.N. Khalid	Saba et al. (2019b)	Mansehra Batrasi, Mansehra Chattar Plain	TCF, TSCF	WHBF, HSPF
									muscaria	(L.) Lam.	GenBank; Iqbal & Khalid (1996)	Khanspur	TBLMF	WHBF
									olivovaginata	S. Ullah, Tulloss & Khalid	Ullah et al. (2019a)	Shangla Mansehra, Battagram border	TCF	WHSACF
									orsonii	Ash. Kumar & T.N. Lakh.	GenBank; Tulloss et al. (2001)	Hazara District, Kuzagali	TBLMF	WHBF
									pantherina	(DC.) Krombh	Shibata (1992); Murakami (1993); Iqbal & Khalid (1996); Sultana et al. (2011)	Muzaffarabad, Shogran	TSCF	HSTPF
									pakistanica	Tulloss, S.H. Iqbal & Khalid	GenBank; Tulloss et al. (2001)	Hazara, Nathiagali	DXS, TBLMF	NWTSF, WHBF
									pallidorosea	P. Zhang & Zhu L. Yang	GenBank; Kiran et al. (2017)	Toa, Malam jabba, Lower Shawar (District Swat)	TCF, TSCF	WHSACF, HSTPF
									phalloides	(Vaill. ex Fr.) Link	Iqbal & Khalid (1996)	Nathiagali	TBLMF	WHBF
									porphyria	Alb. & Schwein.	Iqbal & Khalid (1996)	Khanspur	TBLMF	WHBF
									pseudovaginata	Hongo	Naseer & Khalid (2020a)	Swat, Shawar valley	TCF	WHSACF
									rubescens	Pers.	Iqbal & Khalid (1996); Niazi et al. (2009)	Khanspur	TBLMF	WHBF
									subjunquillea	S. Imai	GenBank; Ishaq et al. (2019a)	Bunder GoKand Valley	TSCF	HSTPF
									vaginata	(Bull.) Lam.	Ahmad (1980b); Murakami (1993); Iqbal & Khalid (1996)	Khanspur, Dungagali, Aarathra (AJK)	TBLMF, TSCF	WHBF, HSPF
									verna	(Bull. Ex Fr.) Roques	Iqbal & Khalid (1996)	NA	NA	NA
									virosa	Bertill.	Iqbal & Khalid (1996)	Khanspur	TBLMF	WHBF
									watlingii	Kumar, BhattAsh. Kumar & T.N. Lakh.& Lakhanpal.	Iqbal & Khalid (1996)	Dungagali	TBLMF	WHBF
								Saproamanita	nana	(Singer) Redhead, Vizzini, Drehmel & Contu	Ahmad (1980b) as Amanita nana Singer	Sheikhupura, Lahore	DXS	NWTSF
								Limacella	delicata	(Fr.) Earle ex Konrad & Maubl.	Iqbal & Khalid (1996) as Limacella glioderma (Fr.) Maire	NA	NA	NA
								Limacellopsis	guttata	(Pers.) Zhu L. Yang, Q. Cai & Y.Y. Cui	Iqbal & Khalid (1996) as Limacella guttata (Pers. & Fr.) Konr. & Moubl.	NA	NA	NA
								Zhuliangomyces	pakistanicus	Usman & Khalid	GenBank; Usman & Khalid (2020a)	Gujrat	DXS	NWTSF
									illinitus	(Fr.) Redhead	Ahmad (1980b) as Limacella illinita (Fr. ex Fr.) Maire	Balloke	DXS	NWTSF
							Bolbitaceae	Bolbitius	titubans	(Bull.) Fr.	Ahmad (1980b) as Bolbitius vitellinus (Pers.) Fr.	Ladhar	DXS	NWTSF
								Conocybe	khasiensis	(Berk.) Watling	Ahmad (1980b)	Ladhar	DXS	NWTSF
									macrocephala	Kühner & Watling	Ahmad (1980b)	Ladhar	DXS	NWTSF
									mesospora	Kühner ex Watling	Ahmad (1980b)	Gujrat	DXS	NWTSF
									pubescens	(Gillet) Kühner	Ahmad (1980b); Iqbal & Khalid (1996)	Ladhar	DXS	NWTSF
									punjabensis	A. Izhar, H. Bashir & Khalid	Izhar et al. (2019)	Sheikhupura	DXS	NWTSF
									rickenii	(Jul. Schäff.) Kühner	Ahmad (1980b); Iqbal & Khalid (1996)	Lahore	DXS	NWTSF
									semiglobata	Kühner & Watling	Ahmad (1980b)	Ladhar (Sheikhupura)	DXS	NWTSF
									semiglobata var. campanulata	Hauskn.	GenBank	NA	NA	NA
									tenera	(Schaeff.) Kühner	Ahmad (1980b); Iqbal & Khalid (1996)	Ladhar, Changa Manga	DXS	NWTSF
								Descolea	flavoannulata	(Lj.N. Vassiljeva) E. Horak	Niazi et al. (2007)	Hazara, Ayubia, Khanspur	DXS, TBLMF	NWTSF, WHBF
									quercina	J. Khan & Naseer	GenBank; Khan et al. (2017a)	Shangla district Toa Valley, Swat district Malam Jabba	TCF, TSCF	WHSACF, HSTPF
							Callistosporiaceae	Callistosporium	luteo-olivaceum	(Berk. & M.A. Curtis) Singer	GenBank; Saba & Khalid (2014a)	Abbottabad Shimla	TBLMF	WHBF
								Macrocybe	gigantea	(Massee) Pegler & Lodge	GenBank (Razaq et al. 2016b)	Punjab	DXS	NWTSF
								Pseudolaccaria	pachyphylla	(Fr.) Vizzini & Contu	GenBank as Pseudoomphalina pachyphylla (Fr.) Vizzini & Contu	NA	NA	NA
							Clavariaceae	Clavaria	rosea	Fr.	Ahmad (1956b, 1972b)	Lahore	DXS	NWTSF
									vermicularis	Batsch	Ahmad (1956b, 1972b)	Patriata (Murree), Shogran (Kaghan Valley), Kalam (Swat)	TSCF, TBLMF, TCF	HSTPF, WHBF, WHSACF
								Clavulinopsis	corniculata	(Schaeff.) Corner	Ahmad (1956b, 1972b)	Murree, Kaghan Valley	TSCF, TBLMF	HSTPF, WHBF
							Cortinariaceae	Cortinarius	acetosus	(Velen.) Melot	Razaq et al. (2014)	Gilgit-Baltistan, Raheemabad	MGS	KWTP
									brunneocarpus	Razaq & Khalid	GenBank; Song et al. (2019)	Khanspur- Ayubia	TBLMF	WHBF
									bulliardii	(Pers.) Fr.	Murakami (1993)	Shogran	TBLMF	WHBF
									cinnamomeus	(L.) Gray	Iqbal & Khalid (1996)	NA	NA	NA
									claricolor	(Fr.) Fr.	Sultana et al. (2011)	Naran	TBLMF	WHBF
									delibutus	Fr.	Sultana et al. (2011)	Lalazar	TBLMF	WHBF
									elegantissimus	Rob. Henry	Sultana et al. (2011)	Lalazar	TBLMF	WHBF
									gentilis	(Fr.) Fr.	Sultana et al. (2011)	Shogran	TBLMF	WHBF
									hinnuleus	Fr.	Iqbal & Khalid (1996)	Khanspur	TBLMF	WHBF
									longistipitatus	M. Saba, S. Jabeen, Khalid & Dima	GenBank; Saba et al. (2017)	District Swat Mankial, District Mansehra Khanian, District Swat Mashkun	TBLMF, TCF	WHBF, WHSACF
									leucopus	(Bull.) Fr.	GenBank	NA	NA	NA
									melanotus	Kalchbr.	Sultana et al. (2011)	Lalazar	TBLMF	WHBF
									olivaceofuscus	Kühner	Sultana et al. (2011) as Cortinarius schaefferi Bres.	Shogran	TBLMF	WHBF
									pakistanicus	A. Naseer & A. N. Khalid	Naseer et al. (2020b)	District Swat Toa	TCF	WHSACF
									percomis	Fr.	Sultana et al. (2011)	Malakundi	TBLMF	WHBF
									pseudotorvus	A. Naseer, J. Khan & A.N. Khalid	Naseer et al. (2020b)	District Swat Toa	TCF	WHSACF
									purpureus	(Bull.) Bidaud, Moënne-Locc. & Reumaux	Iqbal & Khalid (1996) as Cortinarius phoeniceus (Vent.) Maire	Dungagali	TBLMF	WHBF
									sanguineus	(Wulfen) Gray	Sultana et al. (2011)	Lalazar	TBLMF	WHBF
									subturbinatus	Rob. Henry	Sultana et al. (2011)	Malakundi	TBLMF	WHBF
									rufo-olivaceus	(Pers.) Fr.	Sultana et al. (2011)	Naran	TBLMF	WHBF
									violaceus	(L.) Gray	Sultana et al. (2011)	Naran	TBLMF	WHBF
							Crepidotaceae	Crepidotus	applanatus	(Pers.) P. Kumm.	Ahmad (1980b)	Patriata	TSCF	HSTPF
									caspari	Velen.	Ahmad (1980b) as Crepidotus lundellii Pilat	Murree	TSCF	HSTPF
									epibryus	(Fr.) Quel.	Ahmad (1980b)	Murree	TSCF	HSTPF
									mollis	(Schaeff.) Staude	Ahmad (1980b)	Patriata (Murree)	TSCF	HSTPF
								Simocybe	centunculus	(Fr.) P. Karst.	Razaq & Shahzad (2017) as Naucoria centunculus (Fr.) P. Kumm.	Mushkin, Rama Forest	MGS	KWTP
							Cyphellaceae	Chondrostereum	purpureum	(Pers.) Pouzar	Ahmad (1956); Khan (1961); Ahmad (1956b) & Khan (1961) as Stereum purpureum Pers.	Murree, Azad Kashmir	TSCF	HSTPF
							Entolomataceae	Clitocella	mundula	(Lasch) Kluting, T.J. Baroni & Bergemann	Ahmad (1980b) & Ahmad (1980b) as Rhodocybe mundula (Lasch) Singer	Patriata, Balloke	TSCF, DXS	HSTPF, NWTSF
									popinalis	(Fr.) Kluting, T.J. Baroni & Bergemann	Sultana et al. (2011) as Rhodocybe popinalis (Fr.) Singer	Shogran	TBLMF	WHBF
								Clitopilus	apalus	(Berk. & Broome) Petch	Ahmad (1980b)	Daphar plantation	DXS	NWTSF
									peri	(Berk. & Broome) Petch	Ahmad (1980b); Iqbal & Khalid (1996)	Lahore	DXS	NWTSF
									pinsitus	(Fr.) Joss.	Ahmad (1980b)	Lahore	DXS	NWTSF
									hobsonii	(Berk.) P.D. Orton	Ahmad (1980b) as Clitopilus pleurotelloides (Kühner) Joss.	Ladhar	DXS	NWTSF
									scyphoides	(Fr.) Singer	Ahmad (1980b); Iqbal & Khalid (1996); Sultana et al. 2011 as Clitopilus cretatus (Berk. & Broome) Sacc.	Ladhar, Gujrat, Lahore	DXS	NWTSF
								Entoloma	cetratum	(Fr.) M.M. Moser	Sultana et al. (2011)	Kamalban	TBLMF	WHBF
									gnophodes	Berk. & Broome) E. Horak	Iqbal & Khalid (1996)	Lahore	DXS	NWTSF
									gnaphalodes	(Berk. & Broome) E. Horak	Ahmad (1980b), Iqbal & Khalid (1996) as Leptonia gnaphalodes (Berk. & Broome) Sacc.	Lahore	DXS	NWTSF
									incanum	(Fr.) Hesler	Murakami (1993)	Dungagali	TBLMF	WHBF
									iodnephes	(Berk. & Broome) Pegler	Ahmad (1980b) as Leptonia iodnephes (Berk. & Broome) Pegler	Lahore, Ladhar	DXS	NWTSF
									mougeotii	(Fr.) Hesler	Sultana et al. (2011)	Naran	TBLMF	WHBF
									papillatum	(Bres.) Dennis	Sultana et al. (2011)	Shogran	TBLMF	WHBF
									polycolor	Blanco-Dios	Ahmad (1980b) as Agaricus multicolor Berk.	Lahore	DXS	NWTSF
									shandongense	T. Bau & J.R. Wang	Haelewaters et al. (2020)	Lahore, Muzaffargarh	DXS	NWTSF, IVD
								Leptonia	gnaphodes	(Berk. & Broome) Sacc.	Ahmad (1980b)	Lahore	DXS	NWTSF
								Rhodocybe	truncata	(Schaeff.) Singer	Sultana et al. (2011) as Hebeloma truncatum (Schaeff.) P. Kumm.	Naran	TBLMF	WHBF
									subgilva	(Berk. & Broome) Pegler	Ahmad (1980b)	Balloke	DXS	NWTSF
							Hygrophoraceae	Arrhenia	epichysium	(Pers.) Redhead, Lutzoni, Moncalvo & Vilgalys	Ahmad (1980b) as Lepiota epicharis (Berk. & Br.) Sacc.	Islamabad	TCF	WHSACF
								Hygrocybe	acutoconica	(Clem.) Singer	Sultana et al. (2011) as Hygrocybe persistens (Britzelm.) Singer	Kamalban	TBLMF	WHBF
									bresadolae	Quel.	Iqbal & Khalid (1996)	Sharan	TBLMF	WHBF
									chlorophana	(Fr.) Wunsch	Iqbal & Khalid (1996)	Khanspur	TBLMF	WHBF
									conica	(Schaeff.) P. Kumm.	Ahmad (1980b); Murakami (1993); Sultana et al. (2011)	Murree, Dungagali, Sharan	TSCF, TBLMF	HSTPF, TBLMF
									nigrescens	(Quél.) Kühner	Sultana et al. (2011)	Shogran, Sharan	TBLMF	WHBF
									ovina	(Bull.) Kühner	Sultana et al. (2011)	Shogran	TBLMF	WHBF
									spadicea	(Scop.) P. Karst. [as 'Hydrocybe']	Sultana et al. (2011)	Sharan	TBLMF	WHBF
								Hygrophorus	alboflavescens	A. Naseer & A.N Khalid	Naseer et al. (2019b)	Swat, Shawar Valley	TCF	WHSACF
									agathomus	Fr. (Fr.)	Murakami (1993)	Shogran	TBLMF	WHBF
									chrysodon	(Batsch) Fr.	Razaq et al. (2014b)	Ayubia-Khanspur	TBLMF	WHBF
									marzuolus	(Fr.) Bres.	Razaq & Shahzad (2005a)	Gilgit-Baltistan, District Haramoush	MGS	KWTP
									pudorinus	(Fr.) Fr.	Naseer et al. (2019b)	Swat	TCF	WHSACF
									scabrellus	A. Naseer & A.N Khalid	Naseer et al. (2019b)	Swat-Toa	TCF	WHSACF
							Hydnangiaceae	Laccaria	amethystina	Cooke	Ahmad (1980b)	Murree	TSCF	HSTPF
									bicolor	(Maire) P.D. Orton	Sultana et al. (2011)	Shogran	TBLMF	WHBF
									ohiensis	(Mont.) Singer	Sultana et al. (2011)	NA	NA	NA
									glioderma	(Fr.) Maire	Iqbal & Khalid (1996)	Khanspur	TBLMF	WHBF
									laccata	(Scop.) Cooke	Shibata (1992); Iqbal & Khalid (1996); Iqbal & Khalid (1996) as Clitocybe laccata., (Lasch.) Singer, Sultana et al. (2011) as Laccaria amethystea (Bull.) Murrill; Sultana et al. (2011), Sultana et al. (2011) as Laccaria laccata var. moelleri Singer	Khanspur, Sharan, Dungagali, Malakundi, Shogran, Naran, Kamalban, Burawai, Lulusar lake	TBLMF, MGS	WHBF,NWHASM
									tortilis	(Bolton) Cooke	Sultana et al. (2011)	Naran	TBLMF	WHBF
							Hymenogastraceae	Galerina	marginata	(Batsch) Kühner	Iqbal & Khalid (1996)	Khanspur	TBLMF	WHBF
								Gymnopilus	aeruginosus	(Peck.) Singer	Murakami (1993)	Pirchinasi (AJK), Sikyan (Mansehra)	TBLMF	WHBF
									chrysimyces	(Berk.) Manjula	Iqbal & Khalid (1996) as Flammula chrysimyces (Berk.) Sacc.	Khanspur	TBLMF	WHBF
									chrysomyces	(Berk.) Pegler.	Ahmad (1980b); Iqbal & Khalid (1996)	Sheikhupura	DXS	NWTSF
									chrysites	(Berk.) Singer	Ahmad (1980b)	Changa Manga	DXS	NWTSF
									dunensis	H. Bashir, Jabeen & Khalid	Bashir et al. (2020b)	Bahawalpur, Lal Sohanra Park, Narowal	DXS, TCF	TD, WHSACF
									holocrocinus	(Berk.) Singer	Iqbal & Khalid (1996) as Pyrrhoglossum holocrocinum (Berk.) Singer	NA	NA	NA
									hybridus	(Gillet) Maire	Murakami (1993)	Shogran	TBLMF	WHBF
									junonius	(Fr.) P.D. Orton	Iqbal & Khalid (1996)	Lahore	DXS	NWTSF
									lepidotus	Hesler	Bashir et al. (2018)	NA	NA	NA
									penetrans	(Fr.) Murrill.	Khan et al. (2017b)	Swat, Madian	TCF	WHSACF
									sapineus	(Fr.) Murrill	Ahmad (1980b)	Patriata	TSCF	HSTPF
									swaticus	J. Khan, Sher & Khalid	Khan et al. (2017b)	Gabin Jabba valley Lalkoo	TCF	WHSACF
								Hebeloma	anthracophilum	Maire	Sultana et al. (2011)	Naran	TBLMF	WHBF
									atrocoerulea	(Fr.) Singer.	Ahmad (1980b)	Lahore	DXS	NWTSF
									aff. Lutense		GenBank	NA	NA	NA
									mesophaeum	(Pers.) Quél.	Iqbal & Khalid (1996); Razaq et al. (2017)	Gilgit-Baltistan Fairy meadows, Khanspur	MGS, TBLMF	NWHASM, WHBF
									pusillum	J.E. Lange	Iqbal & Khalid (1996)	Khanspur	TBLMF	WHBF
									sinapizans	(Paulet) Gillet	Sultana et al. (2011)	Shogran	TBLMF	WHBF
									theobrominum	Quadr.	Razzaq et al. (2017)	Khanpur-Ayubia	TBLMF	WHBF
								Naucoria	bohemica	Velen.	Sultana et al. (2011)	Babusar top	MGS	NWHASM
									conicopapillata	(Henn.) Sacc. & P. Syd.	Ahmad (1980b) as Marasmius conicopapillatus P.Henn	Changa Manga	DXS	NWTSF
									salicis	P.D. Orton	Iqbal & Khalid (1996) as Naucoria langei Kühner	Lahore	DXS	NWTSF
								Phaeocollybia	pakistanica	J. Khan, Sher & Khalid	GenBank; Khan et al. (2016a)	Swat district, Malam Jabba	TSCF	HSTPF
								Psilocybe	coronilla	(Bull.) Noordel.	Iqbal & Khalid (1996) as Stropharia coronilla (Bull. ex Fr.) Quel.	Lahore	DXS	NWTSF
									semilanceata	(Fr.) P. Kumm.	Sultana et al. (2011)	Naran, Sharan	TBLMF	WHBF
							Inocybaceae	Inocybe	aff. Amblyspora	Kühner	GenBank	NA	NA	NA
									aff. Cryptocystis	D.E. Stuntz	GenBank	NA	NA	NA
									aff. Glabripes	Ricken	GenBank	NA	NA	NA
									aff. Hirtella	Bres.	GenBank	NA	NA	NA
									aff. nitidiuscula	(Britzelm.) Lapl.	GenBank	NA	NA	NA
									ahmadii	Farooqi, Niazi & Khalid	Farooqi et al. (2017)	Khanspur	TBLMF	WHBF
									amblyospora	Kühner	GenBank	NA	NA	NA
									amicta	Kokkonen & Vauras	Saba et al. (2015)	Shangla	TCF	WHSACF
									argillacea	(Pers.) Singer	Iqbal & Khalid (1996)	NA	NA	NA
									asterospora	Quel.	Shibata (1992); Sultana et al. 2011	Shogran, Naran	TBLMF	WHBF
									caroticolor	T. Bau & Y. G. Fan	Naseer et al. (2019c)	Shangla-Toa	TCF	WHSACF
									cryptocystis	D.E. Stuntz	GenBank	NA	NA	NA
									dulcamara	(Pers.) P. Kumm.	Iqbal & Khalid (1996)	NA	NA	NA
									fibrosa	(Sowerby) Gillet	Sultana et al. (2011)	Naran	TBLMF	WHBF
									flocculosa	Sacc.	Iqbal & Khalid (1996)	NA	NA	NA
									fuscidula	Velen.	Sultana et al. (2011)	Naran	TBLMF	WHBF
									glabripes	Ricken	Iqbal & Khalid (1996) and Sultana et al. (2011) as Inocybe microspora J.E.Lange	Naran	TBLMF	WHBF
									geophylla	P. Kumm.	Murakami (1993); Sultana et al. (2011); Razaq & Shahzad (2017)	Chotagran (AJK), Gilgit-Baltistan, Astore District, Hunza Valley, Dachal Nala, Naran	MGS, TSCF, TBLMF	KWTP, HSTP, WHBF
									hirtella	Bres.	Sultana et al. (2011)	Sharan	TBLMF	WHBF
									inocybium	NA	Iqbal & Khalid (1996)	NA	NA	NA
									kohistanensis	Jabeen, I. Ahmad & Khalid	GenBank; Jabeen et al. (2016a)	Swat District Mashkun, Kalam	TCF	WHSACF
									leptocystis	G.F. Atk	Farooqi et al. (2017)	Swat district, Miandam	TCF	WHSACF
									napipes	J.E. Lange	Sultana et al. (2011); Razaq & Shahzad (2017)	Gilgit-Baltistan, Astore District. Hunza Valley, Dachal Nala, Sharan, Kamalban	MGS, TBLMF	KWTP, WHBF
									nitidiuscula	(Britzelm.) Lapl.	Ilyas et al. (2013a)	Ayubia-Khanspur, Koza Gali & Jhika Gali	TBLMF	WHBF
									oblectabilis	(Britz.) Sacc.	Iqbal & Khalid (1996)	NA	NA	NA
									posterula	(Britzelm.) Sacc.	Iqbal & Khalid (1996)	Khanspur	TBLMF	WHBF
									praetervisa	Quél.	Sultana et al. (2011)	Lalazar	TBLMF	WHBF
									pyriodora	(Pers.) P. Kumm.	Murakami (1993); Iqbal & Khalid (1996)	Shogran, Murree, Sharan	TSCF, TBLMF	HSTPF, WHBF
									shawarensis	A. Naseer & A.N. Khalid	Naseer et al. (2017b)	Swat, Shawar Valley	TCF	WHSACF
									vaccina	Kühner	Sultana et al. (2011)	Upper Bella	TBLMF	WHBF
								Inosperma	adaequatum	(Britzelm.) Matheny & Esteve-Raventos	Sultana et al. (2011) as Inocybe adaequatum (Britzelm.) Sacc.	Lalazar	TBLMF	WHBF
									bongardii	(Weinm.) Matheny & Esteve-Rav.	Iqbal & Khalid (1996) as Inocybe bongardii (Weinm.) Quél.	NA	NA	NA
									erubescens	(A. Blytt) Matheny & Esteve-Rav.	Iqbal & Khalid (1996) and Sultana et al. (2011) as Inocybe patouillardii Bres.	Khanspur, Sharan, Malakundi	TBLMF	WHBF
								Mallocybe	agardhii	(N. Lund) Matheny & Esteve-Rav.	Razaq & Shahzad (2017) as Inocybe agardhii (N. Lund) Matheny & Esteve-Rav.	Gilgit-Baltistan, Astore District. Hunza Valley, Dachal Nala	MGS	KWTP
									velutina	Saba & Khalid	Saba & Khalid (2020)	Abbottabad, Thandiani	TBLMF	WHBF
								Pseudosperma	brunneoumbonatum	Saba & Khalid	Saba et al. (2020b)	Abbottabad Shimla	TBLMF	WHBF
									flavorimosum	Jabeen & Khalid	GenBank; Jabeen & Khalid (2020)	Kaghan valley, Swat Mashkun	TBLMF, TCF	WHBF, WHSACF
									himalayense	(Razaq, Khalid & Kobayashi) Matheny & Esteve-Rav.	Liu et al. (2018) as Inocybe himalayense Razaq, Khalid & Kobayashi	Khanspur	TBLMF	WHBF
									mimicum	(Massee) Matheny & Esteve-Rav	GenBank; Saba et al. (2015) as Inocybe mimica Massee	Shangla	TCF	WHSACF
									pakistanense	(Z. Ullah, S. Jabeen, H. Ahmad & A.N. Khalid) Matheny & Esteve-Rav	GenBank; Ullah et al. (2018) as Inocybe pakitanensis Zia Ullah, S. Jabeen, H. Ahmad & A. N. Khalid	Swat, Lower Shawar Valley	TCF	WHSACF
									rimosum	(Bull.) Matheny & Esteve-Rav.	Ahmad (1969, 1980); Shibata (1992); Murakami (1993); Iqbal & Khalid (1996) and Sultana et al. 2011 as Inocybe fastigiata (Schaeff.) Quél.	Khanspur, Malakundi, Sharan, Shogran, Naran	TBLMF	WHBF
									squamatum	(J.E. Lange) Matheny & Esteve-Rav.	Iqbal & Khalid (1996) as Inocybe squamata J.E. Lange	Khanspur	TBLMF	WHBF
								Langermannia	wahlbergii	(Fr.) Dring	Ahmad (1939b, 1956) as Lanopila wahlbergii Fr.	Sangla Hill, Ladhar (Sheikhupura)	DXS	NWTSF
							Lycoperdaceae	Apioperdon	pyriforme	(Schaeff.) Vizzini	Ahmad (1956b) ad Lycoperdon pyriforme var. flavum Lloyd	Murree	TSCF	HSTPF
								Bovista	bovistoides	(Cooke & Massee) S. Ahmad	Ahmad (1952, 1956)	Changlagali, Patriata (Murree)	TBLMF, TSCF	WHBF, HSTPF
									concinna	S. Ahmad	Ahmad (1952, 1956)	Upper Toppa (Murree)	TSCF	HSTPF
									himalaica	Yousaf, Krieisel & Khalid	GenBank; Yousaf et al. (2012a)	Khanspur	TBLMF	WHBF
									longispora	Kreisel	Ahmad (1952, 1956) as Lycoperdon oblongisporum Berk. & Cart.	Shogran (Kaghan valley)	TBLMF	WHBF
									lycoperdoides	(Cooke) S. Ahmad	Ahmad (1956b)	Changlagali (Murree), Muzaffarabad	TSCF, TBLMF	HSTPF, WHBF
									plumbea	Pers.	GenBank; Ahmad (1952, 1956); Yousaf et al. 2014	Changlagali (Murree), Batakundi (Kaghan valley), Kalam (Swat), Musa ka Musala (District Mansehra)	TBLMF, MGS, TCF	WHBF, NWHASM, WHSACF
									polymorpha	Kreisel	Ahmad (1952, 1956) as Lycoperdon polymorphum Vitt.	Murree, Kaghan valley	TSCF, TBLMF	HSTPF, WHBF
									pusilla	(Batsch) Pers.	Ahmad (1939b, 1952, 1956, 1964) as Lycoperdon pusillum Batsch	Zafarwal, Lahore, Gujranwala, Sangla hill, Sargodha, Rawalpindi, Sheikhupura	TCF, DXS, TSCF	WHSACF, NWTSF, HSTPF
									trachyspora	(Lloyd) Kreisel	Ahmad (1952, 1956) as Lycoperdon trachysporum (Lloyd) Ahmad	Changlagali (Murree)	TBLMF	WHBF
								Bovistella	japonica	Lloyd	Yousaf et al. (2012b)	Khanspur, Nathiagali	TBLMF	WHBF
								Bryoperdon	acuminatum	(Bosc) Vizzini	Ahmad (1956) as Lycoperdon acuminatum Bose.	Patriata (Murree)	TSCF	HSTPF
								Calvatia	ahmadii	Khalid & S.H. Iqbal	Khalid & Iqbal (2004)	Swat valley	TCF	WHSACF
									craniiformis	(Schwein.) Fr.	Ahmad (1956b)	Bahrain, Kalam (Swat)	TCF	WHSACF
									cyathiformis	(Bose) Morgan	Ahmad (1952, 1956, 1964a)	Zafarwal, Barum valley (Chitral)	TCF, MGS	WHSACF, NWHASM
									fragilis	(Quél.) Morgan	GenBank	NA	NA	NA
									lilacina	(Mont. & Berk.) Henn.	Haelewaters et al. (2020)	NA	NA	NA
								Lycoperdon	atropurpureum	Vittad.	Ahmad (1956b)	Kalam (Swat)	TCF	WHSACF
									curtisii	Berk.	GenBank	NA	NA	NA
									echinella	(Pat.) S. Ahmad	Ahmad (1952, 1956)	Sangla Hill, Jhang, Ladhar (Sheikhupura)	DXS	NWTSF
									excipuliforme	(Scop.) Pers.	Ahmad (1952, 1956) as Lycoperdon pyriforme var. excipuliforme (Scop.) Desm.; Yoshini & Hagiwara (1992) as Calvatia excipuliformis (Pers.) Perd. var. excipuliformis.; Yousaf et al. (2012b)	Nathiagali, Baltistan, Nangaparbat	TBLMF, MGS	WHBF, KWTP
									glabrescens	Berk.	Ahmad (1952, 1956)	Changlagali (Murree)	TBLMF	WHBF
									lahorense	N. Yousaf & A.N. Khalid	Yuan et al. (2020)	Lahore	DXS	NWTSF
									molle	Pers.	Razaq & Shahzad (2005b)	Gilgit-Baltistan, Naltar Valley	MGS	KWTP
									perlatum	Pers.	Ahmad (1952, 1956)	Changla gali, Patriata (Murree), Bahrain (Swat), Shogran, Sharan (Kaghan Valley)	TSCF, TBLMF, TCF	HSTPF, WHBF, WHSACF
									pratense	Pers.	GenBank, Ahmad (1952, 1956)	Patriata (Murree), Swat, Kaghan valley	TSCF, TCF, TBLMF	HSTPF, WHSACF, WHBF
									pseudocurtisii	N. Yousaf & A.N. Khalid	Yuan et al.	Punjab	DXS	NWTSF
									rimulatum	Peck	Ahmad (1956b)	Bahrain (Swat), Patriata, Charehan (Murree)	TCF, TSCF	WHSACF, HSTPF
									setiferum	Demoulin	Ahmad (1980a)	Murree	TSCF	HSTPF
									subterrania	Ahmad	Mirza & Qureshi (1978)	Ladhar (Sheikhupura)	DXS	NWTSF
									umbrinum	Pers.	Ahmad (1952, 1956)	Nathiagali (Murree)	TBLMF	WHBF
							Lyophollaceae	Hypsizygus	marmoreus	(Peck) H.E. Bigelow	Murakami (1993)	Shogran	TBLMF	WHBF
								Lyophyllum	decastes	(Fr.) Singer	Shibata (1992); Murakami (1993); Iqbal & Khalid (1996)	Khanspur, Sharan, Murree	TBLMF, TSCF	WHBF, HSTPF
									nigrescens	Hongo	Murakami (1993)	Sikyan	DXS	BXW
								Sagaranella	tesquorum	(Fr.) V. Hofst., Clémençon, Moncalvo & Redhead	Iqbal & Khalid (1996) as Lyophyllum tesquorum (Fr.) Singer	Khanspur	TBLMF	WHBF
								Tephrocybe	anthracophila	(Lasch) P.D. Orton	Iqbal & Khalid (1996) as Lyophyllum carbonarium (Velen.) M.M. Moser	Sharan	TBLMF	WHBF
									aff. platypus	(Kühner) M.M. Moser	GenBank	NA	NA	NA
								Termitomyces	acriumbonatus	Usman & Khalid	Usman & Khalid (2020b)	Pabbi Forest Park	DXS	NWTSF
									clypeatus	R. Heim,	Ahmad (1980b); Iqbal & Khalid (1996)	Lahore	DXS	NWTSF
									eurrhizus	(Berk.) R. Heim	Ahmad (1980b); Murakami (1993); Iqbal & Khalid (1996)	Kharian, Daphar Plantation, Islamabad, Lahore	DXS, TCF, DXS	BXW, WHSACF, NWTSF
									furfuracea	(Fr.) Gillet	Ahmad (1980b)	Lahore	DXS	NWTSF
									le-testui	(Pat.) R. Heim	Ahmad (1980b)	Gujrat	DXS	NWTSF
									microcarpus	(Berk. & Broome) R. Heim	Ahmad (1980b); Iqbal & Khalid (1996); Sultana et al. (2011,2014)	Changa Manga, Lahore, Islamabad, Malakundi, Naran	DXS, TCF, TBLMF	NWTSF, WHSACF, WHBF
									rabuorii	Otieno	Sultana et al. (2011)	Shogran	TBLMF	WHBF
									sheikhupurensis	Izhar, Khalid & H. Bashir	Izhar et al. (2020)	Sheikhupura	DXS	NWTSF
									striatus	(Beeli) Heim	Ahmad (1980b)	NA	NA	NA
									umkowaan	(Cooke & Massee) D.A. Reid	GenBank; Hussain et al. (2015c)	Qaldara Dargai (Swat Malakand Highway)	DXS	BXW
							Macrocystidiaceae	Macrocystidia	cucumis	(Pers.) Joss.	Iqbal & Khalid (1996)	NA	NA	NA
							Marasmiaceae	Chaetocalathus	niduliformis	(Murrill) Singer	Ahmad (1980b)	Patriata	TSCF	HSTPF
								Collybiopsis	biformis	(Peck) R.H. Petersen	GenBank as Gymnopus biformis	NA	NA	NA
									diminuta	(Berk. & Broome) R.H. Petersen	Ahmad (1980b) as Gymnopus diminutus (Berk. & Broome) A.W. Wilson, Desjardin & E. Horak, Iqbal & Khalid (1996) as Collybia diminuta (Berk. & Br.) Sacc.	Lahore	DXS	NWTSF
									peronata	(Bolton) R.H. Petersen	Sultana et al. (2011) as Gymnopus peronatus (Bolton) Gray	NA	NA	NA
								Crinipellis	rubiginosa	Pat.	Ahmad (1980b); Sultana et al. (2011)	Lahore, Changa manga	TBLMF	WHBF
									scabella	(Alb. & Schwein.) Murrill	Ahmad (1980b) and Sultana et al. (2011) as Crinipellis stipitaria (Fr.) Pat.	Ladhar (Sheikhupura), Lahore, Kamalban	DXS, TBLMF	NWTSF, WHBF
								Marasmius	atrorubens	(Berk.) Mont.	Ahmad (1980b); Iqbal & Khalid (1996)	Lahore, Changa Manga, Daphar Plantation	DXS	NWTSF
									oreades	(Bolton) Fr.	GenBank; Razaq et al. (2013d)	Ayubia-Khanspur	TBLMF	WHBF
									corrugatiformis	Singer	Iqbal & Khalid (1996)	Khanspur	TBLMF	WHBF
									ferrugineus	Berk. & Broome	Ahmad (1980b) as Marasmius gardneri Singer.	Changa Manga	DXS	NWTSF
									graminum	(Lib.) Berk.	Ahmad (1980b)	Lahore	DXS	NWTSF
									griseoviolaceus	Petch	Ahmad (1980b)	Lahore, Changa Manga	DXS	NWTSF
									haematocephalus	(Mont.) Fr.	Ahmad (1980b)	Murree	TSCF	HSTPF
									ochropus	Singer	Iqbal & Khalid (1996)	NA	NA	NA
									palmivorus	Sharples	GenBank	NA	NA	NA
									pulcherripes	Peck	Murakami (1993)	Margala (Rawalpindi)	TSCF	HSTPF
									rotula	(Scop.) Fr.	Ahmad (1980b); Iqbal & Khalid (1996)	Changa Manga, Ayubia, Nathiagali	DXS, TBLMF	NWTSF, WHBF
									ruforotula	Singer	Ahmad (1980b)	Changa Manga	DXS	NWTSF
									tubulatus	Petch	Ahmad (1980b)	Changa Manga	DXS	NWTSF
							Mycenaceae	Mycena	epipterygia	(Scop.) Gray	Iqbal & Khalid (1996)	Sharan	TBLMF	WHBF
									galericulata	(Scop.) Gray	Ahmad (1980b)	Patriata	TSCF	HSTPF
									haematopus	(Pers.) P. Kumm.	Shibata (1992); Iqbal & Khalid (1996)	Muzaffarabad, Sharan	TBLMF, TSCF	WHBF, HSTPF
									inclinata	(Fr.) Quél.	Sultana et al. (2011)	Bella	TBLMF	WHBF
									leptocephala	(Pers.) Gillet	Sultana et al. (2011)	Sharan	TBLMF	WHBF
									metata	(Fr.) P. Kumm.	Iqbal & Khalid (1996)	Khanspur, Changla gali	TBLMF	WHBF
									pura	(Pers.) P. Kumm.	Shibata (1992); Murakami (1993); Iqbal & Khalid (1996); Razaq et al. (2014)	Gilgit-Baltistan Raheemabad, Pirchinasi (AJK), Nathiagali, Malakundi	MGS, TBLMF	KWTP, WHBF
								Panellus	stipticus	(Bull.) P. Karst	Ahmad (1980b), Iqbal & Khalid (1996) as Panus stipticus (Bull.) Fr.	Murree, Patriata	TSCF	HSTPF
								Xeromphalina	tenuipes	(Schwein.) A.H. Sm.	Ahmad (1980b)	Murree	TSCF	HSTPF
							Mythicomycetaceae	Mythicomyces	corneipes	(Fr.) Redhead & A.H. Sm.	GenBank	NA	NA	NA
							Niaceae	Merismodes	anomala	(Pers.) Singer	Ahmad (1969a, 1972b) as Solenia anomala (Pers.) Fuckel	Kawai (Kaghan Valley)	TBLMF	WHBF
							Omphalotaceae	Anthracophyllum	nigritum	(Lév.) Kalchbr.	Ahmad (1980b)	Loon Bagla (Muzaffarabad)	TSCF	HSTPF
								Gymnopus	androsaceus	(L.) Della Magg. & Trassin.	Sultana et al. (2011) as Marasmius androsaceus (L.) Fr.	Kamalban	TBLMF	WHBF
									barbipes	R.H. Petersen & K.W. Hughes	GenBank; Saba et al. (2020a)	Shangla, Yakh Tange	TCF, TSCF	WHSACF, HSTPF
									dryophilus	(Bull.) Murrill	Shibata (1992); Iqbal & Khalid (1996) and Sultana et al. (2011) as Collybia dryophila (Bull. ex Fr.) Kummer; Iqbal & Khalid (1996) as Marasmius lupuletorum (Weinm.) Bres.	Malakundi, Sharan, Shogran, Naran	TBLMF	WHBF
									dysodes	(Halling) Halling	GenBank; Saba & Khalid (2020a)	Swat Village Ingaro Dherai	TCF, TBLMF	WHSACF, WHBF
									erythropus	(Pers.) Antonín, Halling & Noordel.	Sultana et al. (2011) as Collybia kuehneriana Singer	Kamalban	TBLMF	WHBF
									fusipes	(Bull.) Gray	Ahmad (1980b) and Sultana et al. (2011) as Collybia fusipes (Bull .ex Fr.) Quel.	Patriata, Malakundi	TSCF, TBLMF	HSTPF, WHBF
									hirtellus	(Berk. & Broome) Desjardin & B.A. Perry	Ahmad (1980b) as Marasmiellus hirtellus (Berk. & Br.) Pegler	Sheikhupura, Lahore, Murree, Changa Manga	DXS, TSCF	NWTSF, HSTPF
									ocior	(Pers.) Antonín & Noordel.	GenBank	NA	NA	NA
									subnudus	Ellis ex Peck) Halling	GenBank	NA	NA	NA
								Omphalotus	olearius	(DC.) Singer	Ahmad (1980b); Murakami (1993); Iqbal & Khalid (1996); Razaq & Shahzad (2017)	Nulter District Gilgit, Mushkin District Astore, Margala hills, Khanspur, Ayubia, Sharan	MGS, TSCF, TBLMF	KWTP, HSPF, WHBF
								Marasmiellus	biformis	(Peck) J.S. Oliveira	Oliveira et al. (2019)	Abbottabad, Ayubia National Park	TBLMF	WHBF
									candidus	(Fr.) Singer	GenBank; Iqbal & Khalid (1996) as Marasmiellus albocorticis Secr. ex Singer	NA	NA	NA
									confluens	(Pers.) J.S. Oliveira	Ahmad (1956, 1980); Shibata (1992); Iqbal & Khalid (1996) & Sultana et al. (2011) as Collybia confluens (Pers. ex Fr.) Kummer	Khanspur, Desan (Swat), Sharan	TBLMF, MGS	WHBF, NWHASM
									inoderma	(Berk.) Singer ex Furneaux	Ahmad (1980b); Iqbal & Khalid (1996)	Lahore	DXS	NWTSF
									longistipes	Muh. Ali, Niazi & Khalid	Haelewaters et al. (2020)	Ayubia National Park	TBLMF	WHBF
									luxurians	(Peck) J.S. Oliveira	GenBank, Saba & Khalid (2014c) as Gymnopus luxurians (Peck) Murrill	Abbottabad, Simla	TBLMF	WHBF
									menehune	(Desjardin, Halling & Hemmes) J.S. Oliveira.	GenBank, Saba & Khalid (2014c) as Gymnopus menehune Desjardin, Halling & Hemmes	Mansehra Dader	TBLMF	WHBF
									ramealis	(Bull.) Singer	Ahmad (1980b); Sultana et al. (2011)	Lahore, Sharan	DXS, TBLMF	NWTSF, WHBF
									subnudus	(Ellis ex Peck) J.S. Oliveira.	Oliveira et al. (2019)	Ayubia National Park	TBLMF	WHBF
								Mycetinis	alliaceus	(Jacq.) Earle ex A.W. Wilson & Desjardin	Sultana et al. (2011) as Marasmius alliaceus (Jacq.) Fr.	Naran	TBLMF	WHBF
									scorodonius	(Fr.) A.W. Wilson & Desjardin	Sultana et al. (2011) as Marasmius scorodonius (Fr.) Fr.	Sharan, Kamalban	NA	NA
								Rhodocollybia	butyracea	(Bull.) Lennox	Iqbal & Khalid (1996)	NA	NA	NA
									maculata	(Alb. & Schwein.) Singer	Sultana et al. (2011) as Collybia maculata (Alb. & Schwein.) P. Kumm.	Burawai	MGS	NWHASM
									prolixa	(Fr.) Antonín & Noordel	Sultana et al. (2011) as Collybia distorta (Fr.) Quél.	Kamalban	TBLMF	WHBF
									utrorensis	A. Sattar, M. Kiran & Khalid	GenBank; Sattar et al. (2018)	Upper Dir Utror Valley	MGS	NWHASM
							Physalacriaceae	Armillaria	mellea	(Vahl) P. Kumm	Sultana & Rizwana (2007)	NA	NA	NA
									omnituens	(Berk.) Sacc.	Iqbal & Khalid (1996)	Nathiagali	TBLMF	WHBF
								Armillariella	mellea	(Vahl) P. Karst	Shibata (1992); Murakami (1993); Iqbal & Khalid (1996); Sultana et al. (2011)	Khanspur, Malakundi, Shogran, Sharan, Dungagali, Lalazar	TBLMF	WHBF
									vara	(Berk.) Sacc.	Iqbal & Khalid (1996)	Nathiagali	TBLMF	WHBF
								Desarmillaria	tabescens	(Scop.) R.A. Koch & Aime	Sultana et al. (2011) as Armillaria tabescens (Scop.) Emel	Lalazar, Kamalban	TBLMF	WHBF
								Flammulina	phlegmatica	(Berk.) Sacc.	Iqbal & Khalid (1996)	Khanspur	TBLMF	WHBF
									velutipes	(Curtis) Singer	Iqbal & Khalid (1996)	Sharan, Khanspur	TBLMF	WHBF
									yunnanensis	Z.W. Ge & Zhu L. Yang	GenBank	NA	NA	NA
								Hymenopellis	radicata	(Relhan) R.H. Petersen	Iqbal & Khalid (1996) and Sultana et al. (2011) as Oudemansiella radicata (Rehl. ex Fr.) Singer	Dungagali, Patriata, Murree, Kuzagali, Sharan, Kamalban	TSCF, TBLMF	HSTPF, WHBF
								Strobilurus	esculentus	(Wulfen) Singer	Sultana et al. (2011)	Kamalban	TBLMF	WHBF
									tenacellus	(Pers.) Singer	GenBank	NA	NA	NA
								Xerula	pudens	(Pers.) Singer	Iqbal & Khalid (1996) and Sultana et al. (2011) as Oudemansiella longipes (Bull. ex St. Amans) Massee	Khanspur, Kamalban	TBLMF	WHBF
									strigosa	Zhu L. Yang, L. Wang & G.M. Muell.	GenBank	NA	NA	NA
							Pluteaceae	Pluteus	ephebeus	(Fr.) Gillet	Ahmad (1980b) as Pluteus murinus Bres.	Changa Manga	NA	NA
									escharites	(Berk. & Broome) Sacc.	Ahmad (1980b)	Daphar Plantation	DXS	NWTSF
									fusconigricans	(Berk. & Broome) Sacc.	Ahmad et al. (1997)	Lahore	DXS	NWTSF
									laeticeps		Iqbal & Khalid (1996)	NA	NA	NA
									leoninus	(Schaeff.) P. Kumm.	Iqbal & Khalid (1996)	NA	NA	NA
									palumbinus	(Berk.) Sacc.	Ahmad (1980b)	Murree	TSCF	HSTPF
									pellitus	(Pers.) P. Kumm.	Ahmad (1980b)	Changa Manga	DXS	NWTSF
									petasatus	(Fr.) Gillet	Ahmad (1980b)	Changa Manga	DXS	NWTSF
									pulverulentus	Murrill	Iqbal & Khalid (1996)	NA	NA	NA
									squamosa	(Pers. ex Fr.) Kummer	Iqbal & Khalid (1996)	Dungagali, Nathiagali, Khanspur, Kuzagali	TBLMF	WHBF
									variabilicolor	Babos	GenBank	NA	NA	NA
								Volvariella	bingensis	(Beeli) Shaffer	Sultana et al. (2014)	Islamabad	TCF	WHSACF
									castanea	(Massee) G.C. Rath	Ahmad (1980b)	Khipro	DXS	NWTSF
									media	(Schumach.) Singer	Ahmad (1980b); Iqbal & Khalid (1996)	Ladhar, Daphar Plantation, Lahore	DXS	NWTSF
									pusilla	(Pers.) Singer	Ahmad (1980b); Iqbal & Khalid (1996); Sultana et al. (2014) as Volvariella parvula (Weinm.) Speg.	Ladhar, Lahore	DXS	NWTSF
									taylorii	(Berk. & Broome) Singer	Ahmad (1980b); Iqbal & Khalid (1996)	Lahore, Khipro	DXS	NWTSF
									woodrowiana	(Massee) Manjula	Ahmad (1980b)	Lahore, Ladhar, Changa Manga	DXS	NWTSF
								Volvopluteus	earlei	(Murrill) Vizzini, Contu & Justo	GenBank	NA	NA	NA
									gloiocephalus	(DC.) Vizzini, Contu & Justu	Ahmad (1980b); Iqbal & Khalid (1996) and Sultana et al. (2011) as Volvariella speciosa (Fr. ex Fr.) Singer	Lahore, Kharian, Shogran	DXS, DXS, TBLMF	NWTSF, BXW, WHBF
							Pleurotaceae	Acanthocystis	gemmellari	Inzenga) Konrad & Maubl	Ahmad (1980b) as Pleurotus gammellari (lnzeng) Sacc.	Changa Manga, Sheikhupura	DXS	NWTSF
								Hohenbuehelia	atrocaerulea	(Fr.) Singer	Ahmad (1980b)	Lahore	DXS	NWTSF
									petaloides	(Bull.) Schulzer	Ahmad (1980b)	Nathiagali, Dungagali, Murree, Loon bagla	TBLMF, TSCF	WHBF, HSTPF
									reniformis	(G. Mey.) Singer	Ahmad (1980b)	Patriata	TSCF	HSTPF
									testudo	(Berk.) Pegler	Ahmad (1980b)	Lahore	DXS	NWTSF
								Nothopanus	candidissimus	(Sacc.) Kühner	Ahmad (1980b) as Cheimonophyllum candidissimus (Murr.) Singer	Khipro	DXS	NWTSF
								Pleurotus	atricapillus	(Batsch.) Singer	Shibata (1992)	Desan (Swat)	MGS	NWHASM
									cystidiosus	O.K. Mill.	GenBank; Hussain et al. (2015a)	Hazar Nao Malakand	DXS	BXW
									djamor	(Rumph. ex Fr.) Boedijn	GenBank	NA	NA	NA
									dryinus	(Pers.) P. Kumm.	Sultana et al. (2011)	Naran, Malakundi	TBLMF	WHBF
									flabellatus	Sacc.	Ahmad (1980b)	Changa Manga, Daphar Plantation	DXS	NWTSF
									membranaceus	Massee	Ahmad (1980b)	Changa Manga	DXS	NWTSF
									nebrodensis	(Inzenga) Quél.	Ahmad (1980b) as Pleurotus fossulatus (Cooke.) Sacc.	Lahore	DXS	NWTSF
									ostreatus	(Jacq.) P. Kumm.	Ahmad (1980b); Shibata (1992); Murakami (1993)	Desan (Swat), Kalam, Shogran	MGS, TBLMF, TCF	NWHASM, WHBF, WHSACF
								Resupinatus	applicatus	(Batsch) Gray	Ahmad (1980b)	Lahore, Shogran	MGS, DXS, TBLMF	NWTSF, WHBF
									poriaeformis	(Pers.) Thorn, Moncalvo & Redhead	Ahmad (1956b) as Solenia poriaeformis (DC.) Fr.	Kawai (Kaghan Valley)	TBLMF	WHBF
							Porotheleaceae	Phloeomana	speirea	(Fr.) Redhead	Sultana et al. (2011) as Mycena speirea (Fr.) Gillet	Kamalban	TBLMF	WHBF
							Psathyrellaceae	Britzelmayria	multipedata	(Peck) D. Wächt. & A. Melzer	Ahmad (1980b); Iqbal & Khalid (1996) as Psathyrella multipedata (Peck) A.H. Sm.	Lahore	DXS	NWTSF
								Coprinellus	campanulatus	S. Hussain & H. Ahmad	Hussain et al. (2018a)	Qaldara Dargai (Malakand)	DXS	BXW
									disseminatisimilis	S. Hussain	Hussain et al. (2018a)	Malakand, Sarogai	DXS	BXW
									disseminatus	(Pers.) J.E. Lange	Ahmad (1980b) as Coprinus dissiminatus (Pers.) Gray; Razaq et al. (2014)	Gilgit-Baltistan, Raheemabad, Changa Manga, Daphar Plantation	MGS, DXS	KWTP, NWTSF
									marculentus	(Britzelm.) Redhead, Vilgalys & Moncalvo	Ahmad (1980b) as Coprinus hexagonosporus Joss.	Ladhar	DXS	NWTSF
									micaceus	(Bull.) Vilgalys, Hopple & Jacq. Johnson	Iqbal & Khalid (1996) as Coprinus micaceus (Bull.)Fr.	Lahore	DXS	NWTSF
									ovatus	M. Kamran & S. Jabeen	Kamran & Jabeen (2020)	Islamabad (Base of Margalla hills)	TCF	WHSACF
									radians	(Desm.) Vilgalys, Hopple & Jacq. Johnson	Ahmad (1980b); Iqbal & Khalid (1996) as Coprinus radians (Desm.) Fr.; Sultana et al (2014)	Shamsabad, Rawalpindi, Lahore	TCF, DXS	WHSACF, NWTSF
									tenuis	S. Hussain	Hussain et al. (2018a)	Malakand, Qaldara	DXS	BXW
								Coprinopsis	atramentaria	(Bull.) Redhead, Vilgalys & Moncalvo	GenBank, Iqbal & Khalid (1996) and Sultana et al. (2011) as Coprinus atramentarius (Bull. ex Fr) Fr.	Khanspur, Nathiagali, Dungagali, Shogran	TBLMF	WHBF
									cinerea	(Schaeff.) Redhead, Vilgalys & Moncalvo	Razaq et al. (2014)	Rahimabad District Gilgit	MGS	KWTP
									lagopus	(Fr.) Redhead, Vilgalys & Moncalvo	Ahmad (1980b) and Sultana et al. (2011) as Coprinus lagopus (Fr.) Fr.	Khanspur, Lahore, Shogran	TBLMF, DXS	WHBF, NWTSF
									lagopides	(P. Karst.) Redhead, Vilgalys & Moncalvo	Ahmad (1980b) as Coprinus lagopides Karst.	Lahore	DXS	NWTSF
									macropus	(Berk. & Broome) Redhead, Vilgalys & Moncalvo	Ahmad (1980b) as Coprinus macropus Berk. & Broome	Changa Manga	NA	NA
									patouillardii	(Quél.) Gminder	Ahmad (1980b) and Sultana et al. (2011) as Coprinus patouillardii Quél.	Lahore, Malakundi, Shogran	DXS	NWTSF
								Homophron	spadiceum	(P. Kumm.) Örstadius & E. Larss.	Ahmad (1980b); Iqbal & Khalid (1996) as Psathyrella spadicea (Schaeff. ex Fr.) Singer	Jand, Khanspur	DXS, TBLMF	BXW, WHBF
								Parasola	auricoma	(Pat.) Redhead Vilgalys & Hopple.	GenBank; Ahmad (1980b) as Coprinus auricomus Pat.; Hussain et al. (2018)	Malakand Kharkai, Swat Kanju Township, Lahore	DXS, TCF	BXW, WHSACF, NWTSF
									conopilea	(Fr.) A. Pearson & Dennis	Sultana et al. (2011) as Psathyrella conopilea (Fr.) A. Pearson & Dennis	Kamalban, Malakundi	TBLMF	WHBF
									glabra	S. Hussain, Afshan, H. Ahmad & Khalid	GenBank; Hussain et al. (2018d)	Malakand Qaldara	DXS	BXW
									lilatincta	(Bender & Uljé), Redhead, & Hopple	GenBank; Hussain et al. (2016)	Malakand Qaldara, Swat Kanju Township	DXS	BXW
									malakandensis	S. Hussain, Afshan & H. Ahmad	GenBank; Hussain et al. (2017)	Qaldara Dargai, Swat-Malakand, Highway	DXS	BXW
									plicatilis	(Curtis) Redhead, Vilgalys & Hopple	Ahmad (1980b) as Coprinus plicatilis (Curtis) Fr.	Ladhar (Sheikhupura), Lahore	DXS	NWTSF
									pseudolactea	Sadiqullah, S. Hussain & Khalid	GenBank; Hussain et al. (2018d)	Shangla	TCF	WHSACF
									schroeteri	(P. Karst.) Redhead, Vilgalys & Hopple	GenBank	NA	NA	NA
									setulosa	(Berk. & Broome) Redhead, Vilgalys & Hopple	Ahmad (1980b) and Sultana et al. (2011) as Coprinus setulosus Berk. & Broome	Lahore, Lalazar	DXS, TBLMF	NWTSF, WHBF
								Psathyrella	atomata	(Fr.) Quél.	Sultana et al. (2011)	Shogran	TBLMF	WHBF
									ammophila	(Durieu & Lév.) P.D. Orton	Sultana et al. (2011)	Sharan	TBLMF	WHBF
									artemisiae	(Pass.) Konrad & Maubl.	Sultana et al. (2011)	Shogran	NA	NA
									bipellis	Quél.) A.H. Sm.	Sultana et al. (2011)	Sharan	TBLMF	WHBF
									candolleana	(Fr.) Maire	GenBank; Ahmad (1980b); Iqbal & Khalid (1996); Sultana et al. (2011)	Ladhar, Lahore, Chilas	DXS, TCF	NWTSF,WHSACF
									corrugis	(Pers.) Konrad & Maubl.	Iqbal & Khalid (1996) & Sultana et al. (2011) as Psathyrella gracilis (Fr.) Quel.	Lahore, Sharan, Naran, Chilas	DXS, TBLMF, TCF	NWTSF, WHBF, WHSACF
									efflorescens	(Sacc.) Pegler	Ahmad (1980b); Iqbal & Khalid (1996)	Lahore, Khanspur	DXS, TBLMF	NWTSF, WHBF
									flavogrisea	(Berk.) Pegler	Ahmad (1980b)	Lahore	DXS	NWTSF
									hirta	Peck	Sultana et al. (2011)	Shogran, Naran	TBLMF	WHBF
									piluliformis	(Bull.) P.D. Orton	Ahmad (1980b) as Psathyrella hydrophila (Bull.) Maire	Changa Manga, Islamabad, Khanspur	DXS, TCF, TBLMF	NWTSF, WHSACF, WHBF
									nana	(Massee) Manjula	Ahmad (1980b); Iqbal & Khalid (1996)	Lahore	DXS	NWTSF
									spadiceogrisea	(Schaeff.) Maire	Iqbal & Khalid (1996)	Sharan	TBLMF	WHBF
									spintrigera	(Fr.) Konr & Maubl.	Ahmad (1980b); Iqbal & Khalid (1996)	Ladhar, Lahore, Jhang	DXS	NWTSF
								Punjabia	pakistanica	(Usman & Khalid) D. Wächt. & A. Melzer	GenBank; Hussain et al. (2018a) as Coprinellus pakistanicus Usman & Khalid	Pabbi Forest Park	DXS	NWTSF
							Schizophyllaceae	Schizophyllum	commune	Fr.	GenBank; Chaudhary & Jauhar (1934); Ahmad (1952,1956b,1972a); Qureshi & Javed (1971), Murakami (1993)	Daphar plantation	DXS	NWTSF
									radiatum	Fr.	Khan & Kamal (1968)	Tandojam, Sakrand	DXS	NWTSF
								Stramatoscypha	fimbriata	(Fr.) Donk.	Ahmad & Ahmad (1982)	Sheikhupura	DXS	NWTSF
							Strophoriaceae	Agrocybe	arvalis	(Fr.) Singer	Sultana et al. (2011)	Sharan	TBLMF	WHBF
									broadwayi	(Murrill) Dennis	Ahmad (1980b)	Lahore	DXS	NWTSF
									manihotis	Pegler	Iqbal & Khalid (1996)	Lahore	DXS	NWTSF
									pediades	(Fr.) Fayod	GenBank, Ahmad (1980b) as Agrocybe semiorbicularis (Bull. ex st. Ammans) Fayod	Balloke, Jand	DXS	NWTSF, BXW
									stercoraria	Pegler	Iqbal & Khalid (1996)	NA	NA	NA
									vervacti	(Fr.) Singer	Sultana et al. (2011)	Naran	TBLMF	WHBF
								Deconica	coprophila	(Bull.) P. Karst.	Ahmad (1980b); Iqbal & Khalid (1996) as Psilocybe coprophila (Bull.) P. Kumm.	Lahore, Khanspur	DXS, TBLMF	NWTSF, WHBF
									merdaria	(Fr.) Noordel.	Ahmad (1980b) and Sultana et al. as Psilocybe merdaria (Fr.) Ricken	Lahore, Malakandi	DXS, TBLMF	NWTSF, WHBF
									montana	(Pers.) P.D. Orton	Ahmad (1980b) as Psilocybe physaloides (Bull. ex Merat.) Quel.	Khipro	DXS	NWTSF
									pseudobullacea	(Petch) Ram.-Cruz & Guzmán	Ahmad (1980b); Iqbal & Khalid (1996) as Psilocybe pseudobullacea (Petch.) Pegler	Lahore	DXS	NWTSF
								Hypholoma	elongatum	(Pers.) Ricken	Sultana et al. (2011)	Naran	TBLMF	WHBF
									fasciculare	(Huds.) P. Kumm.	Ahmad (1956, 1980), Shibata (1992), Murakami (1993) as Naematoloma fasciculare (Huds. ex Fr.) Karst.; Iqbal & Khalid (1996); Iqbal & Khalid (1996) and Sultana et al. (2011) as Hypholoma subviride (Berk. & Curt.) Denni	Kawai, Khanspur, Sharan, Muzaffarabad, Madian (Swat), Dhirkot (AJK), Murree, Malakundi, Naran	TBLMF, TCF, TSCF	WHBF, WHSACF, HSTPF
									marginatum	J.Schröt.	Sultana et al. (2011)	NA	NA	NA
									radicosum	J.E. Lange	Sultana et al. (2011)	NA	NA	NA
								Kuehneromyces	mutabilis	(Schaeff.) Singer & A.H. Sm.	Shibata (1992)	Mohodand (Swat)	TCF	WHSACF
								Melanotus	proteus	(Sacc.) Singer	Ahmad (1980b); Ahmad (1980b) as Deconica protea (Sacc.) Desjardin & B.A. Perry	Bahawalnagar, Lahore	DXS	NWTSF
								Pholiota	aurivella	(Batsch) P. Kumm.	Ahmad (1980b); Murakami (1993); Iqbal & Khalid (1996)	Sikyan (Mansehra), Murree, Nathiagali	TBLMF, TSCF	WHBF, HSTPF
									gummosa	(Lasch) Singer	GenBank	NA	NA	NA
									lubrica	(Pers.) Singer	Shibata (1992); Murakami (1993)	Dungagali, Madian, Malakundi	TBLMF, TCF	WHBF, WHSACF
									lucifera	(Lasch.) Quel.	Iqbal & Khalid (1996)	Lahore	DXS	NWTSF
									populnea	(Pers.) Kuyper & Tjall.-Beuk.	Shibata (1992) as Pholiota destruens (Brond.) Gillet	Mahodand (Swat)	TCF	WHSACF
									spumosa	(Fr.) Singer	Iqbal & Khalid (1996)	Khanspur, Dungagali	TBLMF	WHBF
									squarrosa	(Vahl) P. Kumm.	Iqbal & Khalid (1996); Iqbal & Khalid (1996) as Lepiota squarrosa (Vahl) Gray	Dungagali, Nathiagali	TBLMF	WHBF
									tuberculosa	(Schaeff.) P. Kumm.	Sultana et al. (2011)	Lalazar	TBLMF	WHBF
								Protostropharia	semiglobata	(Batsch) Redhead, Moncalvo & Vilgalys	Iqbal & Khalid (1996) as Stropharia semiglobata Batsch.	Sharan	TBLMF	WHBF
								Stropharia	aeruginosa	(Curtis) Quél.	Shibata (1992)	Malakundi	TBLMF	WHBF
									ambigua	(Peck) Zeller	GenBank	NA	NA	NA
									atroferruginea	M.B. Khan, Fiaz & A. N. Khalid	Khan et al. (2019)	Battagram	TSCF	HSTPF
							Tricholomataceae	Leucopaxillus	paradoxus	Costantin & L.M. Dufour Boursier [as 'paradoxa']	Sultana et al. (2011)	Naran	TBLMF	WHBF
									gentianeus	(Quel.) Kotl.	Murakami (1993); Sultana et al. (2011)	Shogran, Malakundi	TBLMF	WHBF
								Tricholoma	aurantium	(Schaeff.) Ricken	Shibata (1992); Murakami (1993)	Shogran, Dungagali, Malakundi	TBLMF	WHBF
									elegans	G. Stev.	Iqbal & Khalid (1996)	Sharan	TBLMF	WHBF
									lascivum	(Fr.) Gillet	Iqbal & Khalid (1996)	Sharan	TBLMF	WHBF
									terreum	(Schaeff.) P. Kumm.	Shibata (1992); Murakami (1993); Iqbal & Khalid (1996)	Malakundi, Dungagali, Chotagram	TBLMF	WHBF
									ustale	(Fr.) P. Kumm.	Razaq et al. (2014)	Gilgit-Baltistan, Raheemabad	MGS	KWTP
									vaccinum	(Schaeff.) P. Kumm.	Iqbal & Khalid (1996); Sultana et al. (2011) as Tricholomopsis vaccinum (Schaeff.) K. Sultana, Rauf, Riaz, Farah Naz, Irshad & Ifran Ul Haque	Sharan	TBLMF	WHBF
									matsutake	(S. Ito & S. Imai) Singer	GenBank	NA	NA	NA
									myomyces	(Pers.) J.E. Lange	GenBank	NA	NA	NA
								Tricholomopsis	decora	(Fr.) Singer	Shibata (1992)	Desan (Swat)	MGS	NWHASM
									flammula	Métrod ex Holec	GenBank; Razaq et al. (2012c)	Gilgit-Baltistan. Fairy Meadows, Manshera, Nadi Bandla	MGS, TBLMF	KWTP, WHBF
									inamoenum	(FR.) Gill	Sultana et al. (2011)	Kamalban	TBLMF	WHBF
									sulphurescens	Bres.	Sultana et al. (2011)	Kamalban	TBLMF	WHBF
									rutilans	(Schaeff.) Singer	Murakami (1993) as Tricholoma rutilans (Schaeff.) P. Kumm.	Tolipir (AJK), Shogran	TSCF, TBLMF	HSPF, WHBF
							Tubariaceae	Cyclocybe	erebia	(Fr.) Vizzini & Matheny	GenBank; Murakami (1993) as Agrocybe erebia (fr.) Kuhn.	Reshian (AJK)	TBLMF	WHBF
								Flammulaster	carpophilus	(Fr.) Earle ex Vellinga	Iqbal & Khalid (1996) as Flammulaster carpophiloides (Kühner) Watling	NA	NA	NA
									fulvoalbus	(Berk. & Broome) Pegler	Ahmad (1980b); Iqbal & Khalid (1996)	Ladhar, Lahore, Islamabad	DXS, TCF	NWTSF, WHSACF
								Tubaria	conspersa	(Pers.) Fayod	Ahmad (1980b)	Ladhar, Lahore, Daphar plantation, Islamabad	DXS, TCF	NWTSF, WHSACF
									furfuracea	(Pers.) Gillet	Ahmad (1980b); Iqbal & Khalid (1996)	Lahore	DXS	NWTSF
							Typhulaceae	Pistillaria	filiformis	Corner	Ahmad (1972a)	Changa Manga	DXS	NWTSF
								Clitocybe	dealbata	(Sowerby) P. Kumm.	Iqbal & Khalid (1996)	Sharan	TBLMF	WHBF
									fragrans	(With.) P. Kumm.	Sultana et al. (2014)	Kamalban	TBLMF	WHBF
									infundibuliformis	(Schaeff.) Quél.	Ahmad (1980b); Iqbal & Khalid (1996); Sultana et al. (2011)	Murree, Khanspur, Dungagali, Shogran	TBLMF, TSCF	WHBF, HSTPF
									metachroa	(Fr.) P. Kumm	Sultana et al. (2011) as Clitocybe mortuosa (Fr.) Gillet	Kamalban	TBLMF	WHBF
									nebularis	(Batsch) P. Kumm.	Sultana et al. (2011)	Malakundi	TBLMF	WHBF
									squamulosa	(Pers.) P. Kumm.	Sultana et al. (2011)	Malakundi	TBLMF	WHBF
									vibecina	(Fr.) Quél.	Iqbal & Khalid (1996) as Clitocybe langei Singer ex Hora	Khanspur	TBLMF	WHBF
								Clitocybula	lacerata	(Scop.) Metrod	Iqbal &Khalid (1996)	Khanspur	TBLMF	WHBF
								Crucibulum	laeve	(Huds.) Kambly	Ahmad (1952, 1956) as Crucibulum vulgare Tul.	Shogran (Kaghan valley), Patriata (Murree)	TSCF, TBLMF	HSTPF, WHBF
								Collybia	macra	Sacc.	Iqbal & Khalid (1996)	Khanspur	TBLMF	WHBF
									reineckeana	Henn.	Ahmad (1980b)	Lahore	DXS	NWTSF
									triplicata	(Berk.) Sacc.	Ahmad (1980b)	Patriata	TSCF	HSTPF
								Cyathus	olla	(Batsch) Pers.	GenBank	NA	NA	NA
									limbatus	Tul. & C. Tul.	Ahmad (1980a)	Lahore	DXS	NWTSF
									stercoreus	(Schwein.) De Toni	Ahmad (1939a, 1952, 1956, 1962)	Sangla Hill	DXS	NWTSF
								Fistulina	hepatica	(Schaeff.) With.	Ahmad (1956b, 1972b, 1980a), Khan (1960, 1961)	Changlagali, Kalam (Swat), Azad Kashmir	TBLMF, TCF, TSCF	WHBF, WHSACF, HSTPF
								Infundibulicybe	gibba	(Pers.) Harmaja	GenBank; Murakami (1993) as Clitocybe gibba (Pers. ex Fr.) Kummer	Balakot (AJK)	TBLMF	WHBF
									macrospora	M. Ali, J. Khan, Niazi & Khalid	Ali et al. (2020)	Abbottabad district, Ayubia National Park	TBLMF	WHBF
									kotanensis	M Ishaq, Fiaz & A.N. Khalid	Ishaq et al. (2019b)	Buner, Gokand Valley	TSCF	HSTPF
								Lactocollybia	epia	(Berk. & Broome) Pegler	Ahmad (1980b) as Lactocollybia angiospermarum Singer	Lahore, Daphar Plantation, Changa Manga	DXS	NWTSF
									variicystis	D.A. Reid & Eicker	GenBank	NA	NA	NA
								Lepista	caffrorum	(Kalchbr. & McOwen) Singer	Ahmad (1980b)	Balloke	DXS	NWTSF
									irina	(Fr.) H.E. Bigelow	GenBank; Iqbal & Khalid (1996)	NA	NA	NA
									nuda	(Bull.) Cooke	Sultana et al. (2011)	Malakundi	TBLMF	WHBF
									sordida	(Schumach.) Singer	Ahmad (1980b); Shibata (1992); Murakami (1993)	Shogran	TBLMF	WHBF
								Megacollybia	platyphylla	(Pers.) Kotl. & Pouzar	Shibata (1992) as Oudemansiella platyphylla (Pers. ex Fr.) Moser; Sultana et al. (2011)	Sharan	TBLMF	WHBF
								Melanoleuca	cinereifolia	(Bon) Bon	Saba & Khalid (2014b)	Shangla, Yakhtangy	TCF, TSCF	WHSACF, HSTPF
									dirensis	F. Nawaz, Jabeen & Khalid	Nawaz et al. (2017)	Panj Kora River, Upper Dir, Kumrat Valley	MGS	NWHASM
									excissa	(Fr.) Singer	Ahmad (1980b)	Changa Manga	DXS	NWTSF
									graminicola	Kühner & Maire	Nawaz et al. (2017)	Dir upper, Kumrat Valley	MGS	NWHASM
									kashmirensis	R. Khurshed, Z. Ullah, Jabeen, H. Ahmad & Khalid	Ullah et al. (2020a)	AJK, Bagh District Salian, Swat, Shawar Valley, Hazara-Battagram(Alai)	TSCF, TCF	HSTPF, WHSACF
								Paralepista	flaccida	(Sowerby) Vizzini	Iqbal & Khalid (1996) as Clitocybe flaccida Sowerby; Razaq et al. (2014) as Lepista inversa (Scop.) Pat.	Gilgit-Baltistan, Raheemabad, Sharan	MGS, TBLMF	KWTP, WHBF
								Secotium	acuminatum	Mont.	Ahmad (1956b)	Bahrain, Kulali (Swat), Shogran (Kaghan)	TCF, TBLMF	WHSACF, WHBF
								Phaeolepiota	aurea	(Matt.) Maire	Shibata (1992); Murakami (1993); Iqbal & Khalid (1996); Razaq et al. (2014)	Sharan, Shogran, Gilgit-Baltistan, Raheemabad	TBLMF, MGS	WHBF, KWTP
								Trogia	infundibuliformis	Berk. & Broome	Ahmad (1980b)	Changa Manga	DXS	NWTSF
							Incertae sedis	Leucocybe	connata	(Schumach.) Vizzini, P. Alvarado, G. Moreno & Consiglio	GenBank; Shibata (1992) and Razaq et al. (2012b) as Lyophyllum connatum (Schumach.) Singer	Dungagali, Fairy meadows Gilgit Baltistan	TBLMF, MGS	WHBF,
								Henningsomyces	candidus	(Pers.) Kuntze	Ahmad (1956b, 1972b) as Solenia candida Pers. ex Fr.	Lahore, Ladhar (Sheikhupura)	DXS	NWTSF
								Panaeolus	acuminatus	(P. Kumm.) Quél.	Sultana et al. (2011)	Naran	TBLMF	WHBF
									cyanescens	Sacc.	Ahmad (1980b) as Copelandia cyanescens (Berk. & Br.) Singer	Lahore	DXS	NWTSF
									fimicola	(Pers.) Gillet	Ahmad (1980b); Sultana et al. (2011)	Lahore, Lalazar	DXS	NWTSF
									papilionaceus	(Bull.) Quél.	GenBank; Ahmad (1980b); Iqbal & Khalid (1996); Iqbal & Khalid (1996) and Razaq et al. (2012b) as Panaeolus sphinctrinus (Fr.) Quél.	Lahore, Abbottabad, Nathia Gali	DXS, TBLMF	NWTSF, WHBF
									rickenii	Hora.	Ahmad (1980b); Iqbal & Khalid (1996); Sultana et al. (2011)	Lahore, Sharan	DXS, TBLMF	NWTSF, WHBF
									semiovatus	(Sowerby) S. Lundell & Nannf.	Ahmad (1980b) as Annelaria semiovata (Sowerby) A. Pearson & Dennis; Ahmad (1980b) as Panaeolus phalenarum (Fr.) Quél.	Changa Manga, Ladhar, Lahore	DXS	NWTSF
						Amylocorticiales	Amylocorticiaceae	Anomoloma	myceliosum	(Peck) Niemelä & K.H. Larss.	Ahmad & Ahmad (1982) as Anomoporia myceliosa (Peck.) Pouzar	Lahore	DXS	NWTSF
								Athelia	rolfsii	(Curzi) C.C. Tu & Kimbr.	GenBank	NA	NA	NA
							Incertae sedis	Plicatura	crispa	(Pers.) D.A. Reid	Ahmad (1962, 1969)	Nathiagali (Murree)	TBLMF	WHBF
						Atheliales	Atheliaceae	Amphinema	byssoides	(Pers.) J. Erikss	Ahmad (1972)	Murree	TSCF	HSTPF
						Boletales	Boletaceae	Aureoboletus	gentilis	(Quél.) Pouzar	Razaq & Shahzad (2013)	Gilgit-Baltistan, Mushkin forests, District Astore	MGS	KWTP
								Boletus	barrowsii	Thiers & A.H. Sm.	Niazi (2008)	Nathiagali	TBLMF	WHBF
									edulis	Bull.	Shibata (1992); Iqbal & Khalid (1996); Razaq & Shahzad (2013)	Malakundi, Muzaffarabad, Dungagali, Nathiagali, Khanspur, Hunza valley District Gilgit	TBLMF, TSCF, MGS	WHBF, HSTPF, KWTP
									erythropus	Krombh.	Iqbal & Khalid (1996)	Nathiagali, Malakundi, Sharan, Dungagali, Khanspur	TBLMF	WHBF
									himalayensis	Jabeen, Sarwar & Khalid	Sarwar et al. (2018a)	Swat District, Mashkun, Kaghan Valley, Sharan	TCF, TBLMF	WHSACF, WHBF
									pakistanicus	S. Sarwar & Khalid	GenBank; Sarwar & Khalid (2014)	Khanspur	TBLMF	WHBF
									reticulatus	Schaeff.	Niazi (2008); Razaq & Shahzad (2013)	Ayubia, Dichal Nala District Astore	TBLMF, MGS	WHBF, KWTP
									reticuloceps	(M. Zang, M.S. Yuan & M.Q. Gong) Q.B. Wang & Y.J. Yao	GenBank	NA	NA	NA
									subvelutipes	Peck	Murakami (1993)	Shogran	TBLMF	WHBF
								Butyriboletus	appendiculatus	(Schaeff.) D. Arora & J.L. Frank	Iqbal & Khalid (1996) as Boletus appendiculatus (Friea.) Secretan	Kund, Kaghan valley	TBLMF	WHBF
								Caloboletus	calopus	(Pers.) Vizzini	Murakami (1993); Iqbal & Khalid (1996) as Boletus calopus Pers. ex Fries	Nathiagali, Rawalpindi	TBLMF, TCF	WHBF, WHSACF
								Chalciporus	piperatus	(Bull.) Bataille	Iqbal & Khalid (1996) and Sultana et al. (2011) as Boletus piperatus Bull. (Fr.); Razaq & Shahzad (2013)	Sharan, Dichal nalla District Astore	TBLMF, MGS	WHBF, KWTP
								Cyanoboletus	pulverulentus	(Opat.) Gelardi, Vizzini & Simonini	Iqbal & Khalid (1996) as Boletus pulverulentus Opat.	Sharan	TBLMF	WHBF
								Hortiboletus	kohistanensis	A. Naseer, S. Sarwar & A.N. Khalid	Naseer et al. (2019a)	Swat-Toa	TCF	WHSACF
									rubellus	(Krombh.) Simonini, Vizzini & Gelardi	GenBank, Ahmad (1980b) as Xerocomus versicolor E.-J. Gilbert; Murakami (1993); Murakami (1993) as Boletus fraternus Peck; Sarwar et al. (2016)	Khaira gali, Shiringal, Murree	TBLMF,TCF, TSCF	WHBF, WHSACF, HSTPF
								Leccinum	aurantiacum	(Bull.) Gray	Sultana et al. (2011) as Krombholziella aurantiaca (Bull.) Maire; Razaq & Shahzad (2017)	Gilgit-Baltistan, Dichal Nala (Dashkin), District Astore, Naran	MGS, TBLMF	KWTP, WHBF
									scabrum	(Bull.) Gray	Sultana et al. (2011) & Razaq & Shahzad (2017) as Krombholziella scabra (Bull.) Maire, Razaq & Shahzad (2017) as Krombholziella oxydabilis (Singer) Šutara	Gilgit-Baltistan, Dichal Nala, District Astore, Lalazar	MGS, TBLMF	KWTP, WHBF
									ustale	(Berk.) E. Horak	Ahmad (1980b) as Boletus ustalis Berk.	Shogran	TBLMF	WHBF
									versipelle	(Fr. & Hök) Snell	Razaq & Shahzad (2017)	Gilgit-Baltistan, Astore District, Dichal Nala	MGS	KWTP
								Leccinellum	crocipodium	(Letell.) Della Magg. & Trassin.	Razaq & Shahzad (2017) as Leccinum crocipodium (Letell.) Watling	Gilgit-Baltistan, Mushkin, District Astore	MGS	KWTP
									pseudoscabrum	(Kallenb.) Mikšík	Razaq & Shahzad (2017) as Leccinum carpini (R. Schulz) M.M. Moser ex D.A. Reid	Gilgit-Baltistan, Dichal Nala, District Astore	MGS	KWTP
								Neoboletus	luridiformis	(Rostk.) Gelardi, Simonini & Vizzini	GenBank; Sarwar et al. (2016)	Kalam, Mushkun	TCF	WHSACF
								Phylloporus	bibulosa	(Lloyd) Ryv.	Ahmad (1980a)	Changa Manga	DXS	NWTSF
									brunneiceps	N.K. Zeng, Zhu L. Yang & L.P. Tang	GenBank; Naseer et al. (2017a)	Shangla, Toa	TCF	WHSACF
									rhodoxanthus	(Schwein.) Bres.	Sultana et al. (2011)	Sharan	TBLMF	WHBF
								Porphyrellus	porphyrosporus	(Fr. & Hök) E.-J. Gilbert	Murakami (1993) as Tylopilus porphyrosporus (Fr. & Hök) A.H. Sm. & Thiers, Razaq & Shahzad (2017) as Porphyrellus pseudoscaber Secr. ex Singer	Shogran, Naran, Hunza District Gilgit	TBLMF, MGS	WHBF, KWTP
								Pseudoboletus	parasiticus	(Bull.) Šutara	Iqbal & Khalid (1996) as Boletus parasiticus Bull.	NA	NA	NA
								Rubroboletus	lupinus	(Fr.) Costanzo, Gelardi, Simonini & Vizzini	Sultana et al. (2011) as Boletus lupinus Fr.	Kamalban	TBLMF	WHBF
								Strobilomyces	longistipitatus	D. Chakr. K. Das & S. Adhikari	Ullah et al. (2019a)	Shangla, Takhat-Manshera, Kand Banga	TCF	WHSACF
									strobilaceus	(Scop.) Berk.	Shibata (1992)	Malakundi	TBLMF	WHBF
								Tylopilus	felleus	(Bull.) P. Karst	Razaq & Shahzad (2017)	Gilgit-Baltistan, Lashtang forest (Dashkin), District Astore	MGS	KWTP
									pseudoscaber	Secr. ex A.H. Sm. & Thiers	GenBank; Sarwar et al. (2014a)	Kuzagali, Kaghan Valley, Sharan	TBLMF, TCF	WHBF, WHSACF
									sultanii	S. Sarwar, Khalid & Niazi,	Genbank; Sarwar et al. (2014a)	Ayubia	TBLMF	WHBF
								Xanthoconium	separans	(Peck) Halling & Both	Gardezi (2003); Razaq et al. ( 2014) as Boletus separans Peck	AJK, Sudhan gali, Las Dana, Rahimabad District Gilgit	TSCF, MGS	HSTPF, KWTP
									dryophilus	(Thiers) N. Siegel, C.F. Schwarz & J.L. Frank	Gardezi (2003) as Xerocomus dryophilus (Thiers) Singer	AJK, Hullar, Samani	TSCF	HSTPF
									fulvus	Sarwar, I. Ahmad & Khalid	Hernández-Restrepo et al. (2016)	Swat, Ushu, Kalam	MGS, TCF	NWHASM, WHASCF
								Xerocomus	ferrugineus	(Schaeff.) Alessio	Iqbal & Khalid (1980); Iqbal & Khalid (1996) as Boletus spadiceus Schaeff. ex Fr.	NA	NA	NA
									indicus	Singer	Ahmad (1980b)	Ladhar	DXS	NWTSF
									rubellus	Quél.	Niazi (2008)	KPK, Hazara, Ayubia	TBLMF	WHBF
									subtomentosus	(L.) Quél	Sultana et al. (2011); Razaq & Shahzad (2013) as Boletus subtomentosus L.	Dashkin District Astore, (Gilgit)	MGS	KWTP
							Coniophoraceae	Coniophora	arida	(Fr.) P. Karst.	Ahmad (1956b, 1972b) as Coniophora betulae P. Karst.	Sharan (Kaghan valley)	TBLMF	WHBF
									fusispora	(Cooke & Ellis) Cooke	Ahmad ( I972a)	Patriata, Nathiagali (Murree), Shogran (Kaghan valley)	TSCF, TBLMF	HSTPF, WHBF
								Gyrodontium	sacchari	(Spreng.) Hjortstam	Ahmad (1969a, 1972b) as Gyrodontium versicolor (Berk. & Broome) Maas Geest.	Gujranwala	DXS	NWTSF
							Diplocystidiaceae	Gomphidius	glutinosus	(Schaeff.) Fr.	Murakami (1993); Iqbal & Khalid (1996)	Shogran	TBLMF	WHBF
								Gyrodon	lividus	(Bull.) Sacc.	Razaq & Shahzad (2017)	Gilgit-Baltistan, Mushkin, District Astore	MGS	KWTP
							Gastrosporiaceae	Astraeus	hygrometricus	(Pers.) Morgan	Ahmad (1956b) as Geastrum hygrometricum Pers. ;Yousaf et al. (2014)	Patriata (Murree), Kalam (Swat), Kaghan Valley, Khabbal Paien, Dadar of District Mansehra	TSCF, TCF, DXS, TBLMF	HSTPF, WHSACF, BXW, WHBF
								Gastrosporium	simplex	Mattir.	Ahmad (1950, 1952, 1956)	Ladhar (Sheikhupura)	DXS	NWTSF
							Gomphidiaceae	Chroogomphus	helveticus	(Singer) M.M. Moser	Iqbal & Khalid (1996)	Khanspur	TBLMF	WHBF
									pakistanicus	M. Kiran & A.N. Khalid	Kiran et al. 2020	District Dir (Upper) Kumrat Valley	MGS	NWHASM
									pruinosus	M. Kiran & A.N. Khalid	Kiran et al. 2021	District Dir (Upper) Kumrat Valley	MGS	NWHASM
									roseolus	Y.C. Li & Zhu L. Yang	GenBank; Razaq et al. (2016a)	Khanspur	TBLMF	WHBF
									rutilus	(Schaeff.) O.K. Mill.	Murakami (1993)	Shogran	TBLMF	WHBF
							Hygrophoropsidaceae	Leucogyrophana	mollusca	(Fr.) Pouzar	Ahmad (1956b, 1972a) as Serpula mollusca (Fr.) P. Karst.	Patriata (Murree)	TSCF	HSTPF
									pinastri	(Fr.) Ginns & Weresub	Ahmad (1956b, 1972a) as Serpula pinastri (Fr.) W.B. Cooke	Nathiagali (Murree)	TBLMF	WHBF
								Melanogaster	durissimus	Cooke	Ahmad (1952, 1956)	Chitral	MGS	NWHASM
							Rhizopogonaceae	Rhizopogon	flavus	Petch	Ahmad (1956b)	Changla gali (Murree), Shogran (Kaghan), Bahrain, Kalam, Miana, Mt. Ilam (Swat)	TBLMF, TCF, MGS	WHBF, WHSACF, NWHASM
							Sclerodermataceae	Pisolithus	albus	(Cooke & Massee) Priest	GenBank	NA	NA	NA
									tinctorius	(Mont.) E. Fisch.	GenBank; Razaq & Shahzad (2004)	Karachi	DXS	NWTSF
								Scleroderma	aff. cepa	Pers.	GenBank	NA	NA	NA
									areolatum	Ehrenb.	Yousaf et al. (2012c)	Hazara, Khanspur-Ayubia	TBLMF	WHBF
									aurantium	(L.) Pers.	GenBank	NA	NA	NA
									bovista	Fr.	GenBank; Ahmad (1956b)	Patriata (Murree)	TSCF	HSTPF
									cepa	Pers.	Yoshimi & Hagiwara (1992)	Murree, Rawalpindi	TSCF, TCF	HSTPF, WHSACF
									chevalieri	Guzmán	Yousaf et al. (2012c)	Hazara	TBLMF	WHBF
									dictyosporum	Pat.	Yousaf et al. (2012c)	Kaghan Valley, Naran	TBLMF	WHBF
									flavidum	Ellis & Everh.	Ahmad (1956b)	Shogran (Kaghan valley)	TBLMF	WHBF
									sinnamariense	Mont.	Yoshimi & Hagiwara (1992)	Kaghan valley, Mansehra	TBLMF	WHBF
									verrucosum	(Bull.) Pers.	Ahmad (1952, 1956)	Changlagali, Nathiagali (Murree), Kaghan Valley, Swat	TBLMF, TCF	WHBF, WHSACF
							Serpulaceae	Serpula	lacrymans	(Wulfen) J. Schröt.	GenBank; Ahmad (1956b, 1972b); Khan (1960); Ahmad (1956b) as Serpula terrestris (Burt) S. Ahmad; Ahmad (1956b) and Khan (1960) as Merulius lacrymans (Wulfen) Schumach.	Kalam (Swat), Sharan (Kaghan valley), Nathiagali, Changlagali (Murree)	TCF, TBLMF	WHSACF, WHBF
							Suillaceae	Suillus	americanus	(Peck) Snell	GenBank; Ahmad (1962); Murakami (1993); Sarwar et al. (2011) as Suillus sibiricus Singer (Singer)	Banjusa (AJK), Batakundi, Pirchinasi, Khera gali	TBLMF, MGS	WHBF, NWHASM
									bovinus	(L.) Roussel	Sultana et al. (2011); Razaq & Shahzad (2016)	Mushkin District Astore, Shogran, Naran	MGS, TBLMF	KWTP, WHBF
									brevipes	(Peck) Kuntze	Sarwar et al. (2011); Sarwar & Khalid (2014b)	Khanspur	TBLMF	WHBF
									collinitus	(Fr.) Kuntze	Sultana et al. (2011); Sarwar & Khalid (2014b)	Shogran, Naran, Khanspur	TBLMF	WHBF
									flavidus	(Fr.) J. Presl	Sarwar et al. (2012); Sarwar & Khalid (2014b)	Ayubia	TBLMF	WHBF
									granulatus	(L.) Roussel	Ahmad (1969); Shibata (1992); Murakami (1993); Sarwar et al. (2014b)	Murree, Malakundi, Pirchinasi, Khanspur	TSCF, TBLMF	HSTPF, WHBF
									grevillei	(Klotzsch) Singer	Iqbal & Khalid (1996) as Boletus elegans Schum-Swanton	Khanspur	TBLMF	WHBF
									himalayensis	B. Verma & M.S. Ready	GenBank; Sarwar et al. (2018b)	Manshera, Chattar Plain Sharan, Ayubia-Khanspur	TSCF, TBLMF	HSPF, WHBF
									luteus	(L.) Roussel	Sultana et al. (2011); Razaq and Shahzad (2016)	Dashkin District Astore	MGS	KWTP
									marginielevatus	S. Sarwar, Khalid & Dentinger	GenBank; Sarwar et al. (2015)	Dungagali	TBLMF	WHBF
									placidus	(Bonord.) Singer	Murakami (1993); Iqbal & Khalid (1996); Iqbal & Khalid (1996) as Boletus placidus Bonord.; Sultana et al. 2011	Dhirkot (AJK), Sharan, Nathiagali, Dungagali, Shogran	TBLMF	WHBF
									tomentosus	Singer	Shibata (1992), Iqbal & Khalid (1996), Niazi (2008), Sarwar & Khalid (2014b)	Dungagali, Malakundi, Nathiagali, Ayubia	TBLMF	WHBF
									triacicularis	B. Verma & M.S. Reddy	GenBank; Sarwar et al. (2015)	Mansehra, Pakistan	TBLMF	WHBF
									viscidus	(L.) Roussel	Razaq et al. (2019)	Gilgit-Baltistan, Mushkin forests, District Astore	MGS	KWTP
								Suillellus	luridus	(Schaeff.) Murrill	Iqbal & Khalid (1996) as Boletus luridus Schaeff.	Khanspur, Kuzagali	TBLMF	WHBF
									queletii	(Schulzer) Vizzini, Simonini & Gelardi	Ahmad (1980b) as Boletus queletii Schulzer	Murree, Sharan	TSCF, TBLMF	HSTPF, WHBF
							Tapinellaceae	Pseudomerulius	aureus	(Fr.) Jülich	Ahmad (1956b, 1972b) and Khan (1960) as Merulius aureus Fr.	Shogran (Kaghan Valley), Punjab	TBLMF, DXS	WHBF, NWTSF
								Tapinella	atrotomentosa	(Batsch) Šutara	Ahmad (1962) as Paxillus atrotomentosus (Batsch) Fr.	Lahore	DXS	NWTSF
									panuoides	(Fr.) E.-J. Gilbert	Ahmad (1962), Murakami (1993) as Paxillus panuoides (Fr.) Fr.	Patriata, Shogran	TSCF, TBLMF	HSTPF, WHBF
						Cantharellales	Aphelariaceae	Aphelaria	ceracea	Corner	Ahmad (1972a)	Loon Bagla (Muzaffarabad)	TSCF	HSTPF
							Hydnaceae	Cantharellus	cibarius	Fr.	Ahmad (1972a)	Murree, Swat, Azad Kashmir	TSCF, TCF	HSTPF, WHSACF
								Clavulina	coralloides	(L.) J. Schröt.	Ahmad (1956b, 1972b) as Clavulina cristata (Holmsk.) J. Schröt.	Murree	TSCF	HSTPF
									cinerea	(Bull.) J. Schröt.	Ahmad (1956b, 1972b)	Changlagali	TBLMF	WHBF
									cinerea var. gracilis	Rea, Trans	Ahmad (1956b, 1972b)	Changlagali	TBLMF	WHBF
									rugosa	(Bull.) J. Schröt	Ahmad (1956b, 1972b); Ahmad (1956b, 1972b) as Clavulina rugosa var. alcyonaria Corner	Changlagali, Kalam (Swat)	TBLMF, TCF	WHBF, WHSACF
								Craterellus	cinereus	(Pers.) Pers.	Naseer & Khalid (2018)	Swat District	TCF	WHSACF
								Hydnum	repandum	L.	Ahmad (1956b, 1972b)	Kaghan Valley, Murree	TBLMF, TSCF	WHBF, HSTPF
									rufescens	Fr.	Ahmad (1972a)	Lahore	DXS	NWTSF
								Multiclavula	mucida	(Pers.) R.H. Petersen	Ahmad (1969a, 1972b) as Lentaria mucida (Pers.) Corner	Sharan (Kaghan Valley)	TBLMF	WHBF
						Corticiales	Punctulariaceae	Dendrocorticium	polygonioides	(P. Karst.) Donk	Ahmad (1969) as Corticium polygonioides Karst., Ahmad (1972a)	Charehan (Murree)	TSCF	HSTPF
							Vuilleminiaceae	Cytidia	salicina	(Fr.) Burt.	Ahmad (1962, 1972a)	Shogran (Kaghan valley)	TBLMF	WHBF
						Geastrales	Geastraceae	Geastrum	argenteum	Cooke	Ahmad (1969)	Kalam (Swat)	TCF	WHSACF
									clelandii	Lloyd	Ahmad (1952, 1956)	Kaghan valley (near Naran)	TBLMF	WHBF
									corollinum	(Batsch) Hollós	Ahmad (1956b) as Geastrum mammosum (Chev.) Fr.	Kalam (Swat)	TCF	WHSACF
									coronatum	Schaeff. ex J. Schröt.	Ahmad (1956b)	Kalam (Swat)	TCF	WHSACF
									drummondii	Berk.	Ahmad (1956b)	Kalam (Swat)	TCF	WHSACF
									fimbriatum	Fr.	Razaq & Shahzad (2007)	Gilgit-Baltistan, Naltar Valley	MGS	KWTP
									lageniforme	Vittad.	Ahmad (1969)	Patriata (Murree hills)	TSCF	HSTPF
									lageniforme var. ahmadii	Stanck.	Ahmad (1969)	Patriata (Murree)	TSCF	HSTPF
									minimum	Schwein.	Ahmad (1969)	Kalam (Swat)	TCF	WHSACF
									nanum var. nanum	Pers.	Ahmad (1969)	Kalam (Swat)	TCF	WHSACF
									panjabense	S. Ahmad	Ahmad (1952, 1956)	Sargodha, Shorkot, Ladhar (Sheikhupura)	DXS	NWTSF
									rufescens	Pers.	Ahmad (1969)	Shogran (Kaghan valley)	TBLMF	WHBF
									saccatum	Fr.	Ahmad (1952, 1956)	Kaghan Valley	TBLMF	WHBF
									striatum	DC.	Ahmad (1956b) as Geastrum schmidelii Vitt.	Shogran (Kaghan Valley), Patriata (Murree), Kalam (Swat)	TSCF, TBLMF, TCF	HSTPF, WHBF, WHSACF
									velutinum	Morgan	Ahmad (1939b)	Sangla Hill	DXS	NWTSF
									triplex	Jungh.	Ahmad (1952, 1956), Khan (1962)	Kalam (Swat), Shogran (Kaghan valley), Patriata (Murree)	TCF, TSCF, TBLMF	WHSACF, HSTPF, WHBF
								Myriostoma	coliforme	(Dicks.) Corda	Yousaf et al. (2013b)	Khanspur, Swat, Kalam	TBLMF, TCF	WHBF, WHSACF
								Sphaerobolus	ingoldii	Geml, D.D. Davis & Geiser	GenBank	NA	NA	NA
									stellatus	Tode	Ahmad (1939a, 1952, 1956)	NA	NA	NA
						Gloeophyllales	Gloeophyllaceae	Gloeophyllum	sepiarium	(Wulfen) P. Karst.	Ahmad (1972a)	Murree	TSCF	HSTPF
									striatum	(Fr.) Murrill	Ahmad (1972a); Aoshima (1992)	Sialkot, Murree, Shogran, Paras (Kaghan), Kalam (Swat), AJK, Pirchinasi, Gilgit, Fairy meadow	TSCF, TBLMF, TCF, MGS	HSTPF, WHBF, WHSACF, KWTP
									subferrugineum	(Berk.) Bondartsev & Singer	Ahmad (1972a)	Nathiagali (Murree), Shogran (Kaghan)	TBLMF	WHBF
								Neolentinus	lepideus	(Fr.) Redhead & Ginns	Ahmad (1980b); Shibata (1992); Murakami (1993) as Lentinus lepideus (Fr.) Fr.; Razaq et al. (2018)	Abbottabad, Ayubia, Kalam, Swat, Banjusa (AJK)	TBLMF, TCF	WHBF, WHSACF
						Gomphales	Clavariadelphaceae	Clavariadelphus	elongatus	J. Khan, Sher & Khalid	GenBank; Sher et al. (2018)	District Swat, Malam Jabba	TSCF	HSTPF
									pakistanicus	Hanif & Khalid	GenBank; Hanif et al. (2014)	Khanspur-Ayubia, Helipad	TBLMF	WHBF
									pistillaris	(L.) Donk	Murakami (1993)	Dungagali (Murree)	TBLMF	WHBF
									subfastigiatus	V.L. Wells & Kempton	GenBank; Hanif & Khalid (2013)	NA	NA	NA
									truncatus	Donk	Ahmad (1956b, 1972b); Ahmad (1969) as Clavariadelphus truncatus var. atrobrunne Corner	Murree, Shogran (Kaghan valley)	TSCF, TBLMF	HSTPF, WHBF
							Gomphaceae	Gomphus	clavatus	(Pers.) Gray	Ahmad (1956b, 1972a)	Murree	TSCF	HSTPF
									megasporus	Corner	Ahmad (1972a)	Kaghan valley	TBLMF	WHBF
								Phaeoclavulina	abietina	(Pers.) Giachini	Nasim et al. (2008) as Ramaria abietina (Pers.) Quél.	NA	NA	NA
									flaccida	(Fr.) Giachini	Ahmad (1956b, 1972b) as Ramaria flaccida (Fr.) Bourdot	Charehan (Murree), Kalam (Swat)	TSCF, TCF	HSTPF, WHSACF
								Ramaria	aurea	(Schaeff.) Quél.	Razaq & Shahzad (2005c)	Gilgit	MGS	KWTP
									botrytis	(Pers.) Bourdot	Khan (1962) as Clavaria botrytis Pers.	Kashmir	TBLMF	WHBF
									flava	(Schaeff.) Quél.	Ahmad (1956b, 1972); Ahmad (1969a, 1972b) as Ramaria flava var. paravispora Corner	Patriata (Murree), Kalam (Swat), Nathiagali	TSCF, TCF, TBLMF	HSTPF, WHSACF, WHBF
									flava var. flava	(Schaeff.) Quél	Ahmad (1969)	Nathiagali (Murree)	TBLMF	WHBF
									flavescentoides	Hanif & Khalid	Hanif et al. (2019)	Hazara Division, Ayubia-Khanspur	TBLMF	WHBF
									formosa	(Pers.) Quél.	Nasim et al. (2008)	NA	NA	NA
									fragillima	(Sacc. & P. Syd.) Corner	Ahmad (1956b, 1972b)	Bahrain (Swat)	TCF	WHSACF
									moelleriana	(Bres. & Roum.) Corner	Ahmad (1956b, 1972b)	Patriata (Murree)	TSCF	HSTPF
									pallida	(Schaeff.) Ricken	Ahmad (1956, 1972b) as Ramaria mairei Donk	Changla gali (Murree)	TBLMF	WHBF
									soluta	(P. Karst.) Corner	Ahmad (1969) as Lentaria soluta (Fr.) Karst.	Sharan (Kaghan Valley)	TBLMF	WHBF
									stricta	(Pers.) Quél.	Ahmad (1956b, 1972b)	Patriata (Murree)	TSCF	HSTPF
									subaurantiaca	Corner	Ahmad (1969a, 1972b)	Nathiagali	TBLMF	WHBF
								Turbinellus	floccosus	(Schwein.) Earle ex Giachini & Castellano	Ahmad (1956b, 1972a); Murakami (1973) as Gomphus floccosus (Schw.) Singer & Gomphus floccosus f. excavatus A.H. Sm. & Morse	Dungagali, Chandragali	TBLMF	WHBF
							Lentariaceae	Lentaria	acuminata	Berk.	Ahmad et al. (1997)	NA	NA	NA
									micheneri	(Berk. & M.A. Curtis) Corner	Ahmad (1972a)	Sharan (Kaghan Valley)	TBLMF	WHBF
									surculus	(Berk.) Corner	Ahmad (1972, 1980)	Sharan (Kaghan Valley)	TBLMF	WHBF
						Hymenochaetales	Hymenochaetaceae	Aurificaria	indica	(Massee) D.A. Reid	Ahmad & Ahmad (1982)	Baragali	TBLMF	WHBF
								Coltricia	bambusicola	(Henn.) D.A. Reid	Ahmad (1972a)	Ladhar (Sheikhupura), Jallo (Lahore), Loon Bagla	DXS, TSCF	NWTSF, HSTPF
									cinnamomea	(Jacq.) Murrill	Ahmad (1956b, 1972b); Aoshima (1992); Hattori & Murakami (1993)	Charehan, Nathiagali (Murree), Sharan (Kaghan Valley), Kalam (Swat), Toli Pir (AJK)	TSCF, TBLMF, TCF	HSTPF, WHBF, WHSACF
									perennis	(L.) Murrill	GenBank; Ahmad (1956b, 1972b)	Kalam (Swat), Changlagali (Murree), Kaghan Valley	TCF, TBLMF	WHSACF, WHBF
								Fomitiporia	punctata	(P. Karst.) Murrill	Ahmad (1972a) as Phellinus punctatus (P. Karst.) Pilát	Mingora (Swat), Sharan (Kaghan)	TCF, TBLMF	WHSACF, WHBF
									robusta	(P. Karst.) Fiasson & Niemelä	Ahmad (1972a) as Phellinus robustus (P. Karst.) Bourdot & Galzin	Naran, Nadi, Sharan (Kaghan Valley), Loon Bagla (Muzaffarabad), Nathiagali (Murree)	TBLMF, TSCF	WHBF, HSTPF
								Fuscoporia	callimorpha	(Lév.) Groposo, Log.-Leite & Góes-Neto	Ahmad & Ahmad (1982) as Phellinus callimorphus (Lév.) Ryvarden	Baragali	TBLMF	WHBF
									ferruginosa	(Schrad.) Murrill	Ahmad (1972a) as Phellinus ferruginosus (Schrad.) Pat.	Sialkot	TCF	WHSACF
									senex	(Nees & Mont.) Ghob.-Nejh.	Ahmad (1980a) as Phellinus senex (Nees & Mont.) Imazeki	Murree	TSCF	HSTPF
									torulosa	(Pers.) T. Wagner & M. Fisch.	Ahmad ( 1972a) as Phellinus torulosus (Pers.) Bourdot & Galzin	Kulali, Madyan (Swat), Shogran (Kaghan), Murree	TSCF, TCF, TBLMF	HSTPF, WHSACF, WHBF
								Hymenochaete	cinnamomea	(Pers.) Bres.	Ahmad (1956b, 1972b)	Murree	TSCF	HSTPF
									cruenta	(Pers.) Donk	Ahmad (1956, 1972)	Changlagali, Patriata (Murree), Kaghan Valley	TBLMF, TSCF	WHBF, HSTPF
									leonina	Berk. & M.A. Curtis	Ahmad (1956b, 1972b)	Changlagali (Murree)	TBLMF	WHBF
									patelliformis	G. Cunn.	Ahmad (1972a)	Loon Bagla (Muzzarabad)	TSCF	HSTPF
									rheicolor	(Mont.) Lév.	Ahmad (1956b, 1972b)	Patriata (Murree), Sharan (Kaghan)	TSCF, TBLMF	HSTPF, WHBF
									rubiginosa	(Dicks.) Lév.	Ahmad (1956b, 1972b)	Murree	TSCF	HSTPF
									semistupposa	Petch	Ahmad (1956b, 1972b)	Nathiagali	TBLMF	WHBF
									villosa	(Lev) Bres.	Ahmad (1956b, 1972b)	Murree	TSCF	HSTPF
									xerantica	(Berk.) S.H. He & Y.C. Dai	Ahmad (1980a) as Phellinus xeranticus (Berk.) Pegler	Changlagali	TBLMF	WHBF
								Hydnoporia	tabacina	(Sowerby) Spirin, Miettinen & K.H. Larss.	Ahmad (1956b, 1972b) as Hymenochaete tabacina (Sowerby) Lév.	Nathiagali , Patriata (Murree)	TBLMF, TSCF	WHBF, HSTPF
								Inocutis	dryophila	(Berk.) Murrill	Aoshima (1992) as Inonotus dryophilus (Berk.) Murrill	Taxla	DXS	BXW
									tamaricis	(Pat.) Fiasson & Niemelä	Ahmad (1980a) as Inonotus tamaricis (Pat.) Maire.	Lahore	DXS	NWTSF
								Inonotus	cuticularis	(Bull.) P. Karst.	Ahmad (1956b); Khan (1960, 1961, 1962); Ahmad (1972a)	Patriata (Murree), Quetta	TSCF, DXS	HSTPF, BXW
									hispidus	(Bull.) P. Karst.	Ahmad (1956b); Khan (1961); Ahmad (1972a)	Lahore, Kasur, Pakpattan, Nowshera, Panjnad, Murree, Balakot	DXS, TSCF, TBLMF	NWTSF, BXW, HSTPF, WHBF
									pachyphloeus	(Pat.) T. Wagner & M. Fisch.	Ahmad (1980a) as Phellinus pachyphloeus (Pat.) Pat.	Changa Manga	DXS	NWTSF
									peristrophidis	S. Ahmad	Ahmad (1972)	Changa Manga	DXS	NWTSF
									tabacinus	(Mont.) G. Cunn.	Ahmad (1972a)	Changa Manga	DXS	NWTSF
									tinctorius	(Quél.) S. Ahmad	Ahmad (1972)	Shingar (Baluchistan)	DXS	BXW
									triqueter	P. Karst.	Hattori & Murakami (1993)	AJ&K, Banjusa	TBLMF	WHBF
								Phellinopsis	conchata	(Pers.) Y.C. Dai	Ahmad (1972a) as Phellinus conchatus (Pers.) Quél.	Charehan (Murree), Punjab, Azad Kashmir	TSCF, DXS	HSTPF, NWTSF
								Phellinus	allardii	(Bres.) S. Ahmad	Ahmad (1972)	Murree, Kaghan Valley	TSCF,	HSTPF, WHSACF
									badius	(Cooke) G. Cunn.	Ahmad (1972)	Rawalpindi, Sialkot, Gujranwala, Lahore, Faisalabad, Hyderabad, Gujjar Khan	TCF, DXS	WHSACF, NWTSF
									caryophylli	(Racib.) G. Cunn.	Ahmad (1972)	Murree, Kaghan Valley	TSCF, TBLMF	HSTPF, WHBF
									contiguus	(Pers. ex Fr.) Bours. & Galz.	Ahmad (1969a, 1972b)	Rawalpindi	TCF	WHSACF
									fastuosus	Lév.) S. Ahmad	Ahmad (1972)	Murree	TSCF	HSTPF
									gilvus	(Schwein.) Pat.	Khan (1952, 1954, 1960, 1961); Ahmad (1956b, 1972b); Ahmad (1956b) and Khan (1960, 1961) as Fomes scruposus (Fr.) G. Cunn.; Ahmad (1972) as Phellinus gilvus var. hookeri (Lloyd) S. Ahmad; Aoshima (1992)	Sialkot, Changa Manga, Punjab, Shogran (Kaghan Valley), Murree, Kalam (Swat)	TCF, DXS, TBLMF, TSCF	WHSACF, NWTSF, WHBF, HSTPF
									gilvus var. scruposus	(Fr.) Ahmad	Ahmad (1972)	Murree	TSCF	HSTPF
									igniarius	(L.) Quél.	Ahmad (l 972a)	Chitral, Punjab	MGS, DXS	NWHASM, NWTSF
									laevigatus	(P. Karst.) Bourdot & Galzin	Ahmad (1972a)	Patriata (Murree), Lahore	TSCF, DXS	HSTPF, NWTSF
									nilgheriensis	(Mont.) G. Cunn.	Ahmad & Ahmad (1982)	Charehan (Murree)	TSCF	HSTPF
									pectinatus	(Klotzsch) Quél.	Ahmad & Ahmad (1982)	Patriata (Murree), Sialkot, Ghoragali	TSCF, TCF	HSTPF, WHSACF
									pini	(Brot.) Pilát	Ahmad (1956b, 1972b)	Charehan, Ghoragali (Murree), Kalam (Swat), Shogran, Sharan (Kaghan valley)	TSCF, TBLMF, TCF	HSTPF, WHBF, WHSACF
									pini var. abietis f. microspora	Pilat.	Ahmad (1956b, 1972b)	Patriata, Thandiani (Murree)	TSCF, TBLMF	HSTPF, WHBF
									purpureagilvus	(Petch.) Ryvarden	Ahmad & Ahmad (1982)	Daphar Plantation	DXS	NWTSF
									ribis	(Schumach.) Quél.	Ahmad ( 1972a)	Patriata, Nathiagali (Murree)	TBLMF, TSCF	WHBF, HSTPF
									ribis f. gymnosporiae		Ahmad (1972a)	Rawalpindi	TCF	WHSACF
									ribis f. lycil		Ahmad (1972a)	Changa Manga, Sheikhupura	DXS	NWTSF
									rimosus	(Berk.) Pilat.	Khan (1952) and Ahmad (1954) and Khan (1960) as Fomes rimosus (Berk.) Cooke; Ahmad (1980a)	Punjab, Baluchistan	DXS, DXS	NWTSF, BXW
								Phylloporia	ribis	(Schumach.) Ryvarden	Ahmad (1972a) as Phellinus ribis f. rosae (Jacz.) Pilát	Kalam (Swat), Ghoragali (Murree)	TCF, TSCF	WHSACF, HSTPF
									tiliae	L.W. Zhou	GenBank	NA	NA	NA
									chrysites	(Berk.) Ryvarden	Ahmad & Ahmad (1982)	Rawalpindi, Changa Manga, Sheikhupura	TCF, DXS	WHSACF, NWTSF
								Porodaedalea	himalayensis	(Y.C. Dai) Y.C. Dai	GenBank	NA	NA	NA
									indica	Spirin, Y.C. Dai & Vlasák	GenBank	NA	NA	NA
								Pseudoinonotus	dryadeus	(Pers.) T. Wagner & M. Fisch.	Ahmad (1956b, 1972b) as Inonotus dryadeus (Pers.) Murrill	Changlagali (Murree)	TBLMF	WHBF
								Onnia	tibetica	Y.C. Dai & S.H. He	GenBank	NA	NA	NA
									tomentosa	(Fr.) P. Karst.	Ahmad (1972, 1980) as Inonotus tomentosus (Fr.) Teng	Patriata (Murree), Shogran (Kaghan Valley)	TSCF, TBLMF	HSTPF, WHBF
								Tropicoporus	linteus	(Berk. & M.A. Curtis) L.W. Zhou & Y.C. Dai	Ahmad (1972a) as Phellinus linteus (Berk. & M.A. Curtis) Teng; Khan (1960, 1961) as Fomes linteus (Berk. & M.A. Curtis) Cooke	Patriata, Charehan (Murree), Shogran (Kaghan Valley), Murree, Punjab	TSCF, TBLMF, DXS	HSTPF, WHBF, NWTSF
								Xanthoporia	radiata	(Sowerby) Ţura, Zmitr., Wasser, Raats & Nevo	Razaq & Shahzad (2017) as Inonotus radiatus (Sowerby) P. Karst.	Dashkin forest, District Astore	MGS	KWTP
							Hyphodontiaceae	Hyphodontia	arguta	(Fr.) J. Erikss.	Ahmad (1956) as Odontia papillosa (Fr.) Bres.; Ahmad (1969a, 1972a)	Charehan (Murree Hills)	TSCF	HSTPF
									pallidula	(Bres.) J. Erikss.	Mirza & Qureshi (1978) as Peniophora pallidula (Bres.) Bres.	Nathiagali	TBLMF	WHBF
							Oxyporaceae	Oxyporus	latemarginatus	(Durr. & Mont.)	Ahmad & Ahmad (1982)	Murree	TSPF	HSTPF
									populinus	(Schumach.) Donk	Ahmad (1972a)	Changla gali (Murree)	TBLMF	WHBF
							Rickenellaceae	Peniophorella	pubera	(Fr.) P. Karst.	Ahmad (1972a) as Phlebia pubera (Fr.) M.P. Christ.	Murree, Loon Bagla (Muzaffarabad)	TSCF	HSTPF
							Schizoporaceae	Schizopora	paradoxa	(Schrad.) Donk	Ahmad (1962, 1969) as Poria versipora (Pers.) Sacc.	Changa Manga	DXS	NWTSF
								Xylodon	raduloides	Riebesehl & Langer	Mirza & Qureshi (1978) as Corticium hydnans (Schw.) Bart	Nathiagali	TBLMF	WHBF
							Incertae sedis	Trichaptum	abietinum	(Pers. ex J.F. Gmel.) Ryvarden	Ahmad & Ahmad (1982) and Aoshima (1992) as Hirschioporus abietinus (Pers. ex J.F. Gmel.) Donk	Shogran (Kaghan), Kalam, Bahrain (Swat), Murree	TBLMF, TCF, TSCF	WHBF, WHSACF, HSTPF
									biforme	(Fr.) Ryvarden	Aoshima (1992) as Hirschioporus pargamenus (Fr.) Bondartsev & Singer	Taxla	DXS	BXW
						Hysterangiales	Phallogastraceae	Protubera	clathroidea	Dring	Ahmad (1969)	Lahore, Sargodha, Ladhar (Sheikhupura)	DXS	NWTSF
									maracuja	Möller	Ahmad (1939a, 1952, 1956)	Sangla hill, Lahore, Sargodha, Ladhar (Sheikhupura)	DXS	NWTSF
						Phallales	Phallaceae	Colus	hirudinosus	Cavalier & Séchier	Ahmad (1939b)	Sangla Hill	DXS	NWTSF
								Itajahya	rosea	(Delile) E. Fisch.	GenBank; Ahmad (1952, 1956); Moreno et al. (2013) as Phallus roseus Delile	Lahore, Sangla Hill, Ladhar (Sheikhupura), Gujranwala, Bahawalpur	DXS	NWTSF
								Lysurus	borealis	(Burt) Henn.	Ahmad (1939b)	Sangla Hill	DXS	NWTSF
									pakistanicus	S.H. Iqbal, Kasuya, Khalid & Niazi	Iqbal et al. (2006)	Lahore	DXS	NWTSF
									periphragmoides	(Klotzsch) Dring	Ahmad (1952, 1956) as Simblum sphaerocephalum Schlect	Lahore, Ladhar (Sheikhupura)	DXS	NWTSF
								Phallus	calongei	G. Moreno & Khalid	GenBank; Moreno et al. (2009)	Khanspur	TBLMF	WHBF
									celebicus	Henn.	Ahmad (1952, 1956)	Ladhar (Sheikhupura)	DXS	NWTSF
									hadriani	Vent.	GenBank; Moreno et al. (2013)	Khanspur	TBLMF	WHBF
									impudicus	L.	Ahmad (1952, 1956)	Shogran, Batakundi (Kaghan Valley), Murree, Mingora (Swat), Kashmir	TBLMF, TCF,TSCF, MGS	WHBF, WHSACF, HSTPF, KWTP
									indusiatus	Vent.	Ahmad (1939b, 1952, 1956) as Dictyophora indusiata (Vent. ex Pers.) Desv.	Faisalabad	DXS	NWTSF
									rubicundus	(Bose.) Fr.	Ahmad (1939b as Ithphallus rubicundus (Bose) Fischer.; Ahmad (1952, 1956)	Balakot, Mahandri (Kaghan Valley)	TBLMF	WHBF
						Polyporales	Fomitopsidaceae	Antrodia	subtrametes	(Pilat.)	Ahmad & Ahmad (1982)	Lahore	DXS	NWTSF
								Brunneoporus	juniperinus	(Murrill) Zmitr.	GenBank as Antrodia juniperina (Murrill) Niemelä & Ryvarden	NA	NA	NA
								Cellulariella	warnieri	(Durieu & Mont.) Zmitr. & Malysheva	GenBank	NA	NA	NA
								Phaeodaedalea	incerta	(Curr.) Ţura, Zmitr., Wasser & Spirin	Ahmad (1956b, 1972b) as Trametes incerta (Curr.) Cooke	Azad Kashmir	TSCF	HSTPF
								Pilatoporus	ostreiformis	(Berk.) Zmitr.	Ahmad (1956b) as Polyporus ostreiformis Berk.	Lahore, Gujranwala, Sangla Hill	DXS	NWTSF
								Ranadivia	stereoides	(Fr.) Zmitr.	Ahmad (1980a) as Daedalea stereoides Fr.; Ahmad & Ahmad (1982) as Lenzites stereoides (Fr.) Ryvarden	Nathiagali	TBLMF	WHBF
								Resinoporia	crassa	(P. Karst.) Audet	Ahmad & Ahmad (1982) as Antrodia crassa (P. Karst.) Ryvarden	Ladhar (Sheikhupura)	DXS	NWTSF
								Rhodofomes	roseus	(Alb. & Schwein.) Kotl. & Pouzar	Aoshima (1992) as Fomitopsis rosea (Alb. & Schwein.) P. Karst.	Kalam (Swat), Azad Kashmir, Sharan (Kaghan), Dungagali, Abbottabad	TBLMF, TSCF, TCF	WHBF, WHBF, WHSACF
							Dacryobolaceae	Jahnoporus	oreinus	Spirin, Vlasák & Miettinen	GenBank	NA	NA	NA
								Fomitopsis	annosa var indicus	(Wakef.) S. Ahmad	Ahmad (1972a)	Murree, Azad Kashmir, Punjab, Kaghan Valley	TSCF, DXS, TBLMF	HSTPF, NWTSF, WHBF
									pinicola	(Sw.) P. Karst.	Ahmad (1972a)	Murree, Shogran, Sharan (Kaghan Valley)	TSCF, TBLMF	HSTPF, WHBF
									rufolaccata	(Bose) Dhanda	Aoshima (1992)	Desan forest	MGS	NWHASM
								Postia	tephroleuca	(Fr.) Jülich	Ahmad (1956b) as Polyporus tephroleucus Fr., Ahmad (1972) as Tyromyces elatinus (Berk.) S. Ahmad	Kalam (Swat), Changla gali (Murree)	TCF, TBLMF	WHSACF, WHBF
							Panaceae	Panus	rudis	Fr.	Ahmad (1980b)	Swat, Kalam, Shogran	TBLMF, TCF	WHBF, WHSACF
							Irpicaceae	Byssomerulius	corium	(Pers.) Parmasto	Ahmad (1956b, 1972b) as Merulius corium (Pers.) Fr.	Patriata (Murree)	TSCF	HSTPF
								Ceriporia	ferrugineocincta	(Murrill) Ryvarden	Ahmad and Ahmad (1982)	Changa Manga	DXS	NWTSF
									leptoderma	(Berk. & Broome) Ryvarden	Ahmad & Ahmad (1982)	Ravi Reserve, Jallo (Lahore), Changa Manga	DXS	NWTSF
									xylostromatoides	(Berk.) Ryvarden	Ahmad & Ahmad (1982)	Ladhar (Sheikhupura), Daphar Plantation, Chichawatni	DXS	NWTSF
								Gloeoporus	thelephoroides	(Hook.) G. Cunn.	Ahmad (1972a) as Gloeoporus conchoides Mont.	Murree	TSCF	HSTPF
								Flavodon	flavus	(Klotzsch) Ryvarden	GenBank	NA	NA	NA
								Irpex	flavus	Klotzsch	Ahmad (1956b, 1972b)	Changa Manga	DXS	NWTSF
									lacteus	(Fr.) Fr.	GenBank	NA	NA	NA
								Leptoporus	mollis	(Pers.) Quél.	Ahmad (1972a) as Tyromyces mollis (Pers.) Kotl. & Pouzar	Sharan (Kaghan), Patriata (Murree)	TBLMF, TSCF	WHBF, HSTPF
								Trametopsis	cervina	(Schwein.) Tomšovský	Ahmad (1972) as Tyromyces candidulus (lev.) Ahmad	Murree	TSCF	HSTPF
							Laetiporaceae	Laetiporus	sulphureus	(Bull.) Murrill	Ahmad (1956b, 1972b); Aoshima (1992); Hattori & Murakami (1993); Razaq & Shahzad (2016)	Changlagali, Muzaffarabad, Dashkin forest, District Astore	TBLMF, TSCF, MGS	WHBF, HSTPF, KWTP
								Phaeolus	schweinitzii	(Fr.) Pat.	GenBank, Aoshima (1992), Razaq & Shahzad (2016)	Murree, Loon Bagla (Muzaffarabad), Gilgit Baltisan, District. Astore, Harcho	TSCF, MGS	HSTPF, KWTP
									weberiana	(Bres. & Henn. ex Sacc.) Ryv.	Hattori & Murakami (1993)	Daman-e-Koh (Islamabad)	TCF	WHSACF
							Meruliaceae	Climacodon	pulcherrimus	(Berk. & M.A. Curtis) Nikol.	Ahmad (1969a, 1972b) as Donkia pulcherrima (B&C) Pilat.	Kaghan Valley	TBLMF	WHBF
								Hydnophlebia	chrysorhiza	(Eaton) Parmasto	Ahmad (1956b) as Myoacia fragilissima (Berk. & M.A. Curtis) L.W. Mill.; Ahmad (1972a) as Oxydontia fragilissima (Berk. & M.A. Curtis) L.W. Mill.	Ladhar (Sheikhupura), Shahkot, Lahore	DXS	NWTSF
								Irpiciporus	pachyodon	(Pers.) Kotl. & Pouzar	Qureshi & Jamal (1971) as Irpex mollis Berk. & M.A. Curtis	Daphar Plantation	DXS	NWTSF
								Phlebia	rufa	(Pers.) M.P. Christ.	Ahmad (1956b, 1972b) as Merulius rufus Pers.	Charehan (Murree)	TSCF	HSTPF
									sedimenticola	(S. Ahmad) S. Ahmad	Ahmad (1956b)	Ladhar (Sheikhupura)	DXS	NWTSF
									tremellosa	(Schrad.) Nakasone & Burds.	Ahmad (1956b, 1972b) and Khan (1960) as Merulius tremellosus Schrad.	Charehan, Nathiagali (Murree), Loon Bagla (AJ&K)	TBLMF, TSCF	WHBF, HSTPF
								Sarcodontia	spumea	(Sowerby) Spirin	Ahmad & Ahmad (1982) as Spongipellis spumeus (Sowerby) Pat.	Changlagali (Murree)	TBLMF	WHBF
								Scopuloides	hydnoides	(Cooke & Massee) Hjortstam & Ryvarden	Ahmad (1956b) as Odontia hydnoides (Cooke. & Massee) Hohn.	Lahore	DXS	NWTSF
									leprosa	(Bourdot & Galzin) Boidin, Lanq. & Gilles	Khan (1952) & Ahmad (1960) as Peniophora leprosa	Punjab	DXS	NWTSF
							Meripilaceae	Rigidoporus	lineatus	(Pers.) Ryvarden	Ahmad & Ahmad (1982)	Lahore	DXS	NWTSF
									microporus	(Sw.) Overeem	Ahmad (1980a)	Changa Manga	DXS	NWTSF
									ulmarius	(Sowerby) Imazeki	Ahmad & Ahmad (1982); Razaq & Shahzad (2016)	Gilgit- Baltistan Sultanabad, Murree	MGS, TSCF	KWTP, HSTPF
									vinctus	(Berk.) Ryvarden	Ahmad & Ahmad (1982)	Changa Manga, Chichawatni	DXS	NWTSF
									zonalis	(Berk.) Imazeki	Aoshima (1992)	Besham	TCF	WHSACF
							Phanerochaetaceae	Bjerkandera	adusta	(Willd.) P. Karst.	Ahmad (1972a); Razaq & Shahzad (2016)	Nathiagali (Murree), Kalam (Swat), Sharan (Kaghan), Changa Manga, Jalalabad, Gilgit-Baltistan	TBLMF, TCF, DXS, MGS	WHBF, WHSACF, NWTSF, KWTP
								Aporium	carayae	(Schw.) Teixiera and Rogers	Ahmad & Ahmad (1982)	Changa Manga	DXS	NWTSF
								Hyphodermella	corrugata	(Fr.) J. Erikss. & Ryvarden	Ahmad (1956b) as Odontia corrugata (Fr.) Bres.	Lahore	DXS	NWTSF
								Phaeophlebiopsis	ravenelii	(Cooke) Zmitr.	Ahmad (1969a, 1972b) as Phlebia roumeguerii (Bers.) Donk	Kaghan Valley (Shogran)	TBLMF	WHBF
								Phlebiopsis	gigantea	(Fr.) Jülich	Ahmad (1972a) as Phlebia gigantea (Fr.) Donk.	Nathiagali (Murree)	TBLMF	WHBF
									papyrina	(Mont.) Boid.	Ahmad (1956b) as Stereum papyrrinum Mont., Ahmad (1972a) as Lopharia papyrina (Mont.) Boid.	Patriata (Murree)	TSCF	HSTPF
								Porostereum	spadiceum	(Pers.) Hjortstam & Ryvarden	Ahmad (1956b) as Stereum schomburgki Berk.; Ahmad (1969a, 1972b) as Lopharia fulva (Lév.) Boidin; Ahmad (1972) as Lopharia spadicea (Pers.) Boidin; Aoshima (1992) as Stereum spadiceum Fr.	Dungagali (Murree), Changa Manga, Kaghan (Kaghan Valley), Patriata (Murree)	TBLMF, DXS, TCF, TSCF	WHBF, NWTSF, WHSACF, HSTPF
								Rhizochaete	filamentosa	(Berk. & M.A. Curtis) J. Erikss	Ahmad (1956b); Ahmad (1972a) as Peniophora filamentosa (B. et. C.) Burt.	Nathiagali, Charehan (Murree)	TBLMF, TSCF	WHBF, HSTPF
							Podoscyphaceae	Abortiporus	biennis	(Bull.) Singer	Razaq & Shahzad (2016); Khan et al. (2016b)	Sultanabad District Gilgit, Swat	MGS, TCF	KWTP, WHSACF
								Podoscypha	elegans	(G. Mey.) Pat.	GenBank	NA	NA	NA
									parvula	(Lloyd) D.A. Reid	Ahmad (1969a, 1972b)	Changa Manga, Lahore	DXS	NWTSF
									petalodes	(Berk.) Boidin	GenBank, Ahmad (1956b) as Stereum petalodes Berk., Ahmad (1967, 1969, 1972) as Podoscypha petalodes subsp. rosulata D.A. Reid	Sialkot, Changa Manga, Ladhar (Sheikhupura), Lahore, Zafarwal	TCF, DXS	WHSACF, NWTSF
									pusilla	(Berk.) Ryvarden	Ahmad (1956b) as Stereum pusillum Berk.	Ladhar (Sheikhupura), Lahore	DXS	NWTSF
									warneckeana	(Henn.) Ryvarden	Ahmad (1969a, 1972b) as Podoscypha nitidula var. warneckeana (Henn.) D.A. Reid	Lahore, Rawalpindi, Ladhar (Sheikhupura)	DXS, TCF	NWTSF, WHSACF
							Polyporaceae	Cerioporus	leptocephalus	(Jacq.) Zmitr.	Ahmad (1956b) as Polyporus nummularius (Bull.) Fr.	Shogran (Kaghan Valley)	TBLMF	WHBF
									squamosus	(Huds.) Quél.	GenBank and Qureshi & Jamal (1971a,b) and Ahmad (1956b, 1972b) and Razaq & Shahzad (2016) as Polyporus squamosus (Huds.) Fr.	Shogran (Kaghan valley), Kalam (Swat), Kalabagh, Manimark District Astore	TBLMF, TCF, MGS	WHBF, WHSACF, KWTP
									varius	(Pers.) Zmitr. & Kovalenko	Ahmad (1956b, 1972b) as Polyporus varius (Pers.) Fr.	Loon Bagla, Nadi, Sharan (Kaghan valley), Changla gali (Murree)	TSCF, TBLMF	HSTPF, WHBF
								Coriolus	hirtellus	(Fr.) Murrill	Ahmad & Ahmad (1972a); Aoshima (1992)	Lahore, Sialkot, Changa Manga, Murree, Kaghan valley, Naran	DXS, TSCF, TCF, TBLMF	NWTSF, HSTPF, WHSACF, WHBF
								Coriolopsis	occidentalis	(Klotzsch) Murrill	Ahmad (1956b) as Polystictus occidentalis (Klotzsch) Sacc.	Murree	TSCF	HSTPF
								Cystostiptoporus	indicus	Dhanda & Ryvarden	Ahmad (1980a)	Islamabad	TCF	WHSACF
								Daedalea	dickinsii	Yasuda	GenBank; Ahmad (1972a) as Trametes dickinsii Berk.	Loon Bagla (Azad Kashmir)	TSCF	HSTPF
									pusillus	(Lev.) Singer	Ahmad (1980a)	Lahore	DXS	NWTSF
									quercina	(L.) Pers.	Khan (1960, 1961)	NA	NA	NA
								Daedaleopsis	confragosa	(Bolton) J. Schröt.	Ahmad & Ahmad (1982)	NA	NA	NA
								Earliella	scabrosa	(Pers.) Gilb. & Ryvarden	GenBank as Trametes sanguinea (Klotzsch) Pat.	NA	NA	NA
								Epithele	typhae	(Pers.) Pat.	Ahmad (1956b, 1972a)	Ladhar (Sheikhupura)	DXS	NWTSF
								Favolus	grammocephalus	(Berk.) Imazeki	Ahmad (1956b, 1972b) as Polyporus grammocephalus Berk.	Sialkot	TCF	WHSACF
									tenuiculus	P. Beauv.	Ahmad (1972a) as Favolus brasiliensis Fr.	Shorkot, Sialkot	DXS, TCF	NWTSF, WHSACF
								Fomes	ajazii	S.M. Hussain	Ahmad (1956b)	Charehan, Patriata (Murree)	TSCF	HSTPF
									borneoensis	(Lloyd) S. Ahmad	Ahmad (1956)	Sharan (Kaghan valley), Kalam , Bahrain (Swat)	TBLMF, TCF	WHBF, WHSACF
									fomentarius	(L.) Fr.	Ahmad (1956b); Khan (1961); Aoshima (1992); Hattori & Murakami (1993); Razaq & Shahzad (2016)	Gilgit-Baltistan, Dashkin, District Astore, Shogran (Kaghan valley), Nathiagali (Murree), Swat, Azad Kashmir, Abbottabad	MGS,TBLMF	KWTP, WHBF
									semitostus	(Berk.) Cooke	Khan (1960, 1961)	Punjab	DXS	NWTSF
								Funalia	floccosa	(Jungh.) Zmitr. & Malysheva	Ahmad (1972a) as Coriolus proteus (Berk.) S. Ahmad; Ahmad (1972) as Coriolopsis floccosa (Jungh.) Ryvarden	Changa Manga, Sangla Hill, Sialkot	DXS, TCF	NWTSF, WHSACF
									hispida	(Bagl.) M.M. Chen	Aoshima (1992) as Trametes hispida Bagl.	Desan forest	MGS	NWHASM
									leonina	(Klotzsch) Pat.	Ahmad (1972a)	Lahore, Sialkot, Zafarwal	DXS, TCF	NWTSF, WHSACF
								Ganoderma	ahmadii	Staeyart.	Ahmad (1956b); Khan (1960,1961); Qureshi & Jamal (1971); Ahmad (1972a); Aoshima (1992); Hattori & Murakami (1993)	Lahore, Sialkot, Gujranwala, Changa Manga, Sangla Hill, Murree, Faisalabad, Gatwala	DXS, TCF, TSCF	NWTSF, WHSACF, HSTPF
									applanatum	(Fr.) Pat.	Ahmad (1956b, 1972b); Aoshima (1992); Razaq & Shahzad (2017)	Gilgit-Baltistan, Astore Dist. Dashkin Forest, Gujrat, Shogran, Sharan (Kaghan Valley)	MGS, TBLMF, DXS	KWTP, WHBF, NWTSF
									australe	(Fr.) Pat.	Ahmad (1956b)	Patriata (Murree)	TSCF	HSTPF
									flexipes	Pat.	Ahmad (1972a)	Sharan (Kaghan valley), Bhurban, Baragali (Murree), Kalam (Swat)	TBLMF, TSCF, TCF	WHBF, HSTPF, WHSACF
									leucocontextum	T.H. Li, W.Q. Deng, Sheng H. Wu, Dong M. Wang & H.P. Hu	GenBank	NA	NA	NA
									lucidum	(Curtis) P. Karst.	GenBank	NA	NA	NA
									resinaceum	Boud.	Ahmad & Ahmad (1982)	Lahore	DXS	NWTSF
									tornatum	(Pers.) Bres.	Ahmad (1972a)	Baragali (Murree)	TBLMF	WHBF
								Grammothele	fuligo	(Berk. & Broome) Ryvarden	Ahmad (1956b, 1972b) as Poria ravenalae (Berk. & Broome) Sacc.	Lahore	DXS	NWTSF
								Hexagonia	discopoda	Pat. & Har.	Ahmad (1956b, 1972b)	Zafarwal, Sialkot	TCF	WHSACF
								Lopharia	cinerascens	(Schwein.) G. Cunn.	Ahmad (1972a) as Lopharia mirabilis (Berk. & Broome) Pat.	Ladhar (Sheikhupura)	DXS	NWTSF
									papyracea	(Bres.) D.A. Reid	Boidin (1959); Ahmad (1972a)	NA	NA	NA
								Lentinus	arcularius	(Batsch) Zmitr.	Ahmad (1956b, 1972b) as Polyporus arcularius (Batsch) Fr.	Shogran (Kaghan valley), Kalam (Swat)	TBLMF, TCF	WHBF, WHSACF
									brumalis	(Pers.) Zmitr.	Ahmad (1972a) as Polyporus brumalis (Pers.) Fr.	Naran (Kaghan Valley)	TBLMF	WHBF
									crinitus	(L.) Fr.	Ahmad (1980b) as Panus crinitus (L. ex Fr.) Singer	Lahore	DXS	NWTSF
									multicolor	Berk.	Iqbal & Khalid (1996)	NA	NA	NA
									prolifer	(Pat. & Har.) D.A. Reid	Ahmad (1980b)	Changa Manga	DXS	NWTSF
									squarrosulus	Mont.	Ahmad (1980b) as Pleurotus squarrosulus (Mont) Singer	Changa Manga	DXS	NWTSF
									tigrinus	(Bull.) Fr.	GenBank	NA	NA	NA
								Lenzites	betulinus	(L.) Fr.	GenBank; Ahmad (1956b, 1972b)	Ghora gali, Charehan (Murree), Shogran (Kaghan Valley), Punjab	TSCF, TBLMF, DXS	HSTPF, WHBF, NWTSF
									platyphyllus	Lev.	Ahmad (1967, 1969, 1972)	Changa Manga	DXS	NWTSF
								Perenniporia	medulla-panis	(Jacq.) Donk	Ahmad & Ahmad (1982)	Loon Bagla	TSCF	HSTPF
								Picipes	badius	(Pers.) Zmitr. & Kovalenko	Razaq & Shahzad (2016) as Royoporus badius (Pers.) A.B. De	Gilgit-Baltistan, District. Astore, Rama forest	MGS	KWTP
									submelanopus	(H.J. Xue & L.W. Zhou) J.L. Zhou & B.K. Cui	GenBank	NA	NA	NA
								Polyporellus	picipes	(Fr.) P. Karst.	Aoshima (1992)	Matiltan (Kaghan)	TBLMF	WHBF
								Polyporus	biennis	(Bull.) Fr.	Ahmad (1956b, 1972b)	NA	NA	NA
									calcuttensis	Bose	Ahmad (1972) as Inonotus calcuttensis (Bose) S. Ahmad	Lahore, Sialkot, Sangla Hill	DXS, TCF	NWTSF, WHSACF
									umbellatus	(Pers.) Fr.	Ahmad (1956b, 1972b); Razaq et al. (2014)	Changla gali (Murree), Rahimabad District Gilgit	TBLMF, MGS	WHBF, KWTP
								Poria	latemarginata	(Durieu & Mont.) Cooke	Qureshi & Jamal (1971); Ahmad (1980a)	Faisalabad, Changa Manga	DXS	NWTSF
									paradoxa	Schard. ex Fr.	Ahmad (1972a)	Changa Manga	DXS	NWTSF
								Pyrofomes	demidoffi	(Lév.) Kotl. & Pouzar	Ahmad (1972a)	Ziarat (Baluchistan)	MGS	SRAM
									juniperinus	(H. Schrenk) Vlasák & Spirin	Khan (1952) and Ahmad (1954) as Fomes juniperinus (H. Schrenk) Sacc. & P. Syd.	Baluchistan	DXS	BXW
								Tomophagus	colossus	(Fr.) Murrill	Ahmad (1956b, 1972b) as Ganoderma colossus (Fr.) C.F. Baker	Lahore, Changa Manga	DXS	NWTSF
								Trametes	cingulata	Berk.	Ahmad (1969a, 1972b)	Changa Manga, Lahore	DXS	NWTSF
									corrugata	(Pers.) Bres.	Ahmad (1967, 1969, 1972)	Changa Manga, Zafarwal	DXS, TCF	NWTSF, WHSACF
									elegans	(Spreng.) Fr.	GenBank, Ahmad and Ahmad (1982) as Lenzites elegans (Spreng.) Pat.	Murree	TSCF	HSTPF
									flavida	(Lév.) Zmitr., Wasser & Ezhov	Ahmad (1956b, 1972b) as Daedalea flavida Lev.	Changa Manga, Lahore, Sialkot	DXS, TCF	NWTSF, WHSACF
									ijubarskii	Pilat.	Ahmad & Ahmad (1982)	Changa Manga	DXS	NWTSF
									incana	Berk.	Ahmad (1967, 1969, 1972)	Murree	TSCF	HSTPF
									lactinea	(Berk.) Sacc.	Khan (1952); Ahmad (1956b, 1972b)	Gujrat, Chichawatni, Changa Manga	DXS, DXS	BXW, NWTSF
									ochracea	(Pers.) Gilb. & Ryvarden	Ahmad (1972a) as Coriolus zonatus (Nees) Quél.	Murree, Kalam (Swat)	TSCF, TCF	HSTPF, WHSACF
									polyzona	(Pers.) Justo	Ahmad et al. (1997) as Coriolopsis polyzona (Pers.) Ryvarden	NA	NA	NA
									pubescens	(Schumach.) Pilát	Ahmad (1972a) as Coriolus pubescens (Schumach.) Quél.	Changa Manga, Sialkot	DXS	NWTSF
									roseola	Pat. & Har.	Ahmad (1972a)	Sialkot	TCF	WHSACF
									suaveolens	(L.) Fr.	Ahmad (1956b, 1972b)	Upper Topa, Ghora gali (Murree)	TSCF	HSTPF
									tephroleuca	Berk.	Ahmad (1972a) as Coriolus tephroleucus (Berk.) Bondartsev	Naran (Kaghan), Changla gali (Murree)	TBLMF	WHBF
									trogii	Berk.	Ahmad & Ahmad (1982)	Murree	TSCF	HSTPF
									versicolor	(L.) Lloyd	GenBank; Ahmad (1972a) & Aoshima (1992) as Coriolus versicolor (L.) Quél.; Razaq et al. (2014)	Kalam (Swat), Shogran (Kaghan Valley), Gilgit-Baltistan, Raheemabad	TCF, TBLMF, MGS	WHSACF, WHBF, KWTP
								Truncospora	livida	(Kalchbr. ex Cooke) Zmitr.	Ahmad (1972a) as Phellinus lividus (Kalchbr.) S. Ahmad	Lahore, Changa Manga	DXS	NWTSF
									tephropora	(Mont.) Zmitr.	Ahmad & Ahmad (1982) as Loweporus tephroporus (Mont.) Ryvarden	Daphar Plantation	DXS	NWTSF
							Incrustoporiaceae	Tyromyces	chioneus	(Fr.) P. Karst.	Aoshima (1992) as Tyromyces albellus (Peck) Bondartsev & Singer	Naran (Kaghan Valley)	TBLMF	WHBF
									gollanii	(Massee) S. Ahmad	Ahmad (1972); Ahmad (1956b) and Khan (1960, 1961) as Daedalea gollanii Massee	Patriata, Baragali, Nathiagali (Murree), Muzaffarabad, Changlagali	TBLMF, TSCF	WHBF, HSTPF
							Pycnoporellaceae	Pycnoporellus	fulgens	(Fr.) Donk.	Ahmad (1972a)	Sharan (Kaghan ), Murree	TBLMF, TSCF	WHBF, HSTPF
								Pycnoporus	cinnabarinus	(Jacq.) P. Karst.	Ahmad (1956b) as Polystictus cinnabarinus (Jacq.) Cooke	Kalam (Swat)	TCF	WHSACF
									sanguineus	(L.) Murrill	Ahmad (1972a)	Punjab, Kalam (Swat)	DXS, TCF	WHSACF
							Sparassidaceae	Sparassis	crispa	Wulf. ex Fr.	Ahmad (1956b, 1972b); Hattori & Murakami (1993)	Kalam (Swat)	TCF	WHSACF
									laminosa	Fr.	Ahmad (1969a, 1972b)	Sharan (Kaghan Valley)	TBLMF	WHBF
									latifolia	Y.C. Dai & Zheng Wang	GenBank	NA	NA	NA
							Steccherinaceae	Cabalodontia	queletii	(Bourdot & Galzin) Piątek	Ahmad (1956b) as Odontia queletii Bourdot & Galzin	Ladhar (Sheikhupura)	DXS	NWTSF
								Odontia	bicolor	(Alb. & Schwein. ex Fr. ) Quel.	Ahmad (1962, 1969, 1972)	Charehan (Murree Hills)	TSCF	HSTPF
									calcicola	(Bourdot & Galzin) Kõljalg	Ahmad (1972a) as Tomentella calcicola (Bourdot & Galzin) M.J. Larsen	Kund Nadi, Sharan	TSCF, TBLMF	HSTPF, WHBF
								Antrodiella	oleaginea	Overh. ex Ryvarden	Ahmad & Ahmad (1982)	Nathiagali (Murree)	TBLMF	WHBF
								Mycorrhaphium	stereoides	(Cooke) Maas Geest.	Ahmad (1969a, 1972b)	Changa Manga, Murree	DXS, TSCF	NWTSF, HSTPF
								Steccherinum	ochraceum	(Pers. ex J.F. Gmel.) Gray	Ahmad (1962) as Climacodon ochraceus (Pers. ex J.F. Gmel.) P. Karst.; Ahmad (1969a, 1972b)	Patriata, Changalagali (Murree)	TSCF	HSTPF
							Incertae sedis	Amaropostia	stiptica	(Pers.) B.K. Cui, L.L. Shen & Y.C. Dai	Ahmad (1972a) as Tyromyces stipticus (Pers.) Kotl. & Pouzar	Kalam (Swat)	TCF	WHSACF
								Hypochnicium	punctulatum	(Cooke) J. Erikss.	Ahmad (1956) as Corticium punctulatum Cke., Ahmad (1972a)	Murree	TSCF	HSTPF
								Phanerodontia	chrysosporium	(Burds.) Hjortstam & Ryvarden	GenBank as Phanerochaete chrysosporium (Berk. & M.A. Curtis) Gresl., Nakasone & Rajchenb.	NA	NA	NA
						Russulales	Auriscalpiaceae	Auriscalpium	vulgare	Gray	Ahmad (1956b), 1972b); Hattori & Murakami (1993)	Patriata (Murree Hills), Banjusa (AJ &K)	TSCF, TBLMF	HSTPF, WHBF
								Lentinellus	micheneri	(Berk. & M.A. Curtis) Pegler	Ahmad (1980b); Iqbal & Khalid (1996) as Lentinellus omphalodes (Fr.) Karst.	Lahore, Kalam	TCF	WHSACF
									ursinus	(Fr.) Kuhner	Ahmad (1980b)	Changa Manga	DXS	NWTSF
							Bondarzewiaceae	Albatrellus	roseus	J. Khan, Sher & Khalid	Khan et al. (2018)	Gabin Jabba Valley District Swat	TCF	WHSACF
								Amylosporus	campbellii	(Berk.) Ryvarden	Ahmad (1956b, 1972b)	Bhalwal, Lahore, Jehanian, Sangla hill, Sargodha, Chiniot	DXS, TCF	NWTSF, WHSACF
									succulentus	Jia J. Chen & L.L. Shen	GenBank	NA	NA	NA
								Bondarzewia	dickinsii	(Berk.) Jia J. Chen, B.K. Cui & Y.C. Dai	Ahmad (1956b) as Polyporus dickinsii Berk.	Changla gali (Murree)	TBLMF	WHBF
								Heterobasidion	amyloideopsis	Saba, C.L. Zhao, Khalid & Pfister	Zhao et al. (2017)	Manshera Chattar plains	TSCF	HSTPF
									insulare	(Murrill) Ryvarden	Aoshima (1992)	Nathiagali, Dungagali (Murree), Sharan, Kawai, Desan forest (Kaghan), Pirchinasi (AJ & K)	TBLMF, MGS, TCF	WHBF, NWHASM, WHSACF
									linzhiense	Y.C. Dai & Korhonen	Saba et al. (2018)	Hazara	TCF	WHSACF
									orientale	Tokuda, T. Hatt. & Y.C. Dai.	Saba et al. (2018)	Hazara	TCF	WHSACF
							Hericiaceae	Hericium	cirrhatum	(Pers.) Nikol.	Khan et al. (2020) and GenBank as Creolophus cirrhatus (Pers.) P. Karst.	NA	NA	NA
									clathroides	(Pall.) Pers.	Ahmad (1972a)	Murree, Kalam (Swat)	TSCF, TCF	HSTPF, WHSACF
									coralloides	(Scop.) Pers.	Ahmad (1956b); Ahmad (1956b) as Hericium caput-ursi (Fr.) Banker; Khan (1961); Ahmad (1972a); Hattori & Murakami (1993) as Hericium ramosum (Bull.) Letell.	Murree, Bahrain, Kalam (Swat), Dungagali, Kaghan Valley, Shogran	TSCF, TCF, TBLMF	HSTPF, WHSACF, WHBF
									erinaceus	(Bull.) Pers.	Ahmad (1956b, 1972b)	Changla gali (Murree)	TBLMF	WHBF
								Laxitextum	bicolor	(Pers.) Lentz	Ahmad (1972a); Ahmad (1956b) as Stereum fuscum (Schrad. ex J.F. Gmel.) P. Karst.	Murree, Nathiagali (Murree)	TSCF, TBLMF	HSTPF, WHBF
							Peniophoraceae	Asterostroma	laxum	Bres.	Ahmad (1972a)	Lahore	DXS	NWTSF
								Dichostereum	pallescens	(Schwein.) Boidin & Lanq.	Ahmad (1972a) as Vararia pallescens (Schwein.) D.P. Rogers & H.S. Jacks.	Murree	TSCF	HSTPF
									rhodosporum	(Wakef.) Boidin & Lanq.	Khan (1952, 1960) as Asterostomella rhodospora; Ahmad (1972a) as Vararia rhodospora (Wakef.) G. Cunn.	Murree, Punjab	TSCF, DXS	HSTPF, NWTSF
								Duportella	velutina	Pat.	Ahmad (1956b, 1972a)	Lahore, Ladhar (Sheikhupura)	DXS	NWTSF
									tristicula	(Berk. & Broome) Reinking	GenBank	NA	NA	NA
								Lachnocladium	fulvum	Corner	Ahmad (1956b)	Changa Manga	DXS	NWTSF
								Peniophora	cinerea	(Pers.) Cooke	Ahmad (1956b, 1972a), Khan (1961)	Patriata (Murree), Shogran (Kaghan Valley), Kalam (Swat)	TSCF, TBLMF, TCF	HSTPF, WHBF, WHSACF
									versiformis	(Berk. & M.A. Curtis) Bourdot & Galzin	Ahmad (1956b, 1972b)	Murree	TSCF	HSTPF
								Scytinostroma	cystidiatum	Boidin	Ahmad (1972a)	Changa Manga	DXS	NWTSF
									portentosum	(Berk.& Curt.) Donk	Ahmad (1969a, 1972b); Ahmad (1956b) as Corticium portentosum Berk. & M.A. Curtis	Murree, Changa Manga	TSCF, DXS	HSTPF, NWTSF
							Russulaceae	Russula	abbottabadensis	Saba & Adamčík	Adamčík et al. (2019)	Abbottabad, Simla	DXS	NWTSF
									adusta	(Pers.) Fr.	GenBank; Shibata (1992); Shibata (1992) and Sultana et al. (2011) as Russula nigricans (Bull.) Fr.	Sharan, Malakundi, Lalazar	TBLMF	WHBF
									ahmadii	Jabeen, Razaq, Niazi, I. Ahmad & Khalid	Jabeen et al. (2017b)	Abbottabad, Kuzagali	TBLMF	WHBF
									amethystina	Quél.	GenBank	NA	NA	NA
									amoenicolor	Romagn.	Sultana et al. (2011)	Lalazar	TBLMF	WHBF
									anthracina	Romagn.	GenBank; Jabeen et al. (2016b)	Kalam, Mushkun	TCF	WHSACF
									aurea	Pers.	Shibata (1992) as Russula aurata Fr.	Malakundi	TBLMF	WHBF
									aurantioflava	Kiran & Khalid	Adamčík et al. (2019)	Dir Uppar, Kumrat	MGS	NWHASM
									azurea	Bres.	Khalid & Iqbal (1995)	Nathiagali, Kuzagali	TBLMF	WHBF
									badia	Quel.	Iqbal & Khalid (1996)	Sharan	TBLMF	WHBF
									brevipes	Peck	Niazi et al. (2006)	Hazara, Ayubia-Khanspur, Kuzagali	TBLMF	WHBF
									brunneopurpurea	Jabeen & Khalid	Jabeen et al. (2017a), Ahmad et al. (2019)	Swat, Kalam, Bagh AJK	TCF, TSCF	WHSACF, HSTPF
									caerulea	Fr.	Sultana et al. (2011) as Russula amara	Shogran (Malakundi)	TBLMF	WHBF
									cessans	A. Pearson	GenBank	NA	NA	NA
									chloroides	(Krombh.) Bres.	Shibata (1992); Murakami (1993)	Shogran	TBLMF	WHBF
									cinnabarina	Berk.	Iqbal & Khalid (1996)	Khanspur	TBLMF	WHBF
									consobrina	(Fr.) Fr.	Sultana et al. (2011)	Naran	TBLMF	WHBF
									cyanoxantha	(Schaeff.) Fr.	Shibata (1992); Iqbal & Khalid (1995, 1996); Razaq et al. (2019)	Sharan, Malakundi, Nathiagali, Dungagali, Nultar, District Gilgit, Dichelnalla (Dashkin), District Astore	TBLMF, MGS	WHBF, KWTP
									decipiens	(Singer) Bon	Sultana et al. (2011)	Shogran	TBLMF	WHBF
									delica	Fr.	Shibata (1992)	Malakundi, Desan, Mohadand (Swat)	TBLMF, MGS	WHBF, NWHSM
									densifolia	Secr. ex Gillet	Khalid & Iqbal (1995)	Kuzagali, Nathiagali	TBLMF	WHBF
									emetica	(Schaeff.) Pers.	Shibata (1992); Iqbal & Khalid (1996)	Malakundi, Dungagali, Ayubia	TBLMF	WHBF
									fellea	(Fr.) Fr.	Iqbal & Khalid (1996)	Dungagali, Sharan	TBLMF	WHBF
									foetentoides	Razaq, Khalid & Niazi	Razaq et al. (2014a)	Khanspur-Ayubia	TBLMF	WHBF
									foetida	C. Martin	Iqbal & Khalid (1996)	Sharan	TBLMF	WHBF
									grata	Britzelm.	Khalid & Iqbal (1995) as Russula laurocerasi Melzer; Razaq et al. (2019)	Gilgit-Baltistan, Astore District. Dashkin Forest, Dachal Nala, Khanspur, Kuzagali, Nathiagali, Ayubia	MGS, TBLMF	KWTP, WHBF
									integra	(L.) Fr.	Iqbal & Khalid (1996)	Ayubia, Nathiagali	TBLMF	WHBF
									livescens	(Batsch). Bataille	Jabeen et al. (2015b)	Oghi, KP, Mansehra	TBLMF	WHBF
									maculata	Quél.	Sultana et al. (2011)	Lalazar	TBLMF	WHBF
									mansehraensis	Saba, Caboň & Adamčík	GenBank	NA	NA	NA
									nitida	(Pers.) Fr.	Razaq et al. (2019)	Gilgit-Baltistan, Astore Dist. Lashtang Forest	MGS	KWTP
									olivacea	(Schaeff.) Fr.	Razaq et al. (2019)	Dashkin Forest, Gilgit-Baltistan, Astore District	MGS	KWTP
									paludosa	Britzelm.	Razaq et al. (2019); Sultana et al. (2011)	Gilgit-Baltistan, Shogran	MGS	KWTP
									pelargonia	Niolle	Razaq et al. (2019); Sultana et al. (2011)	Gilgit-Baltistan, Kamalban	MGS, TBLMF	KWTP, WHBF
									pectinatoides	Peck	Ahmad et al. 1997	NA	NA	NA
									rosea	Pers.	Iqbal & Khalid (1996) and Sultana et al. (20110 as Russula lepida Fr.; Razaq et al. (2019)	Gilgit-Baltistan, Naran, Sharan	MGS, TBLMF	KWTP, WHBF
									queletii	Fr.	Murakami (1993); Khalid & Iqbal (1995)	Nathiagali	TBLMF	WHBF
									quercus-floribundae	M. Kiran & Adamčík	GenBank; Crous et al. (2019)	Swat-Shawar Valley	TCF	WHSACF
									rhodopodus	Zvára	Iqbal & Khalid (1996)	Sharan	TBLMF	WHBF
									risigallina	(Batsch) Sacc.	GenBank as Russula lutea (Huds.) Gray	NA	NA	NA
									romellii	Maire	Razaq et al. (2019); Sultana et al. (2011)	Gilgit-Baltistan, Lalazar	MGS	KWTP
									rubricolor	Jabeen, Naseer & Khalid	Jabeen et al. (2020b)	Swat, Kalam	TCF	WHSACF
									sanguinea	Fr.	Khalid & Iqbal (1996)	Nathiagali, Khanspur	TBLMF	WHBF
									shanglaensis	S. Ullah, Khalid & Fiaz	Ullah et al. (2020b)	Shangla, Ajmer forest, Chakosar banda	TCF, TSCF	WHSACF,HSTP
									sichuanensis	G.J. Li & H.A. Wen	GenBank, Saba & Khalid (2015)	Mansehra, Chattar Plain, Shangla	TSCF, TCF	HSTPF, WHSACF
									swatica	Sarwar and Hanif	Sarwar et al. (2019)	Swat District, Miandam	TCF	WHSACF
									torulosa	Bres.	Sultana et al. (2011)	Lalazar, Kamalban	TBLMF	WHBF
									tuberculosa	R. Heim	Iqbal & Khalid (1996)	Khanspur	TBLMF	WHBF
									velenovskyi	Melzer & Zvára	Khalid & Iqbal (1995)	Kuzagali, Nathiagali, Khanspur	TBLMF	WHBF
									vinosa	Lindblad	Sultana et al. (2011)	Babusar	MGS	NWHASM
									violacea	Quél.	Sultana et al. (2011)	Kamalban	TBLMF	WHBF
									xerampelina	(Schaeff.) Fr.	Khalid & Iqbal (1995)	Nathiagali, Sharan	TBLMF	WHBF
								Lactarius	atlanticus	Bon.	Sultana et al. (2011)	Kamalban	TBLMF	WHBF
									badiosanguineus	Kühner & Romagn.	Shibata (1992)	Shogran	TBLMF	WHBF
									controversus	Pers.	Sultana et al. (2011)	Naran	TBLMF	WHBF
									deliciosus	(L.) Gray	Murakami (1993) as Lactarius laeticolor (S. Imai) Imazeki ex Hongo, Iqbal & Khalid (1996) , Sultana et al. (2011)	Khanspur, Nathiagali, Ayubia, Sharan, Chandragali, Shogran	TBLMF	WHBF
									deterrimus	Gröger	Sultana et al. (2011)	Kamalban	TBLMF	WHBF
									hatsudake	Nobuj. Tanaka	Shibata (1992); Murakami (1993); Shibata (1992) and Iqbal & Khalid (1996) as Lactarius akhatsu Nobuj. Tanaka	Shogran (Kaghan), Malakundi, Muzaffarabad, Dungagali, Nathiagali, Sharan	TBLMF, TSCF	WHBF, HSTPF
									helvus	(Fr.) Fr.	Razaq & Shahzad (2012)	Gilgit-Baltistan, Naltar Valley	MGS	KWTP
									lacunarum	Romagn. ex Hora	Sultana et al. (2011)	Malakundi Shogran	TBLMF	WHBF
									mediterraneensis	Llistos. & Bellù	GenBank	NA	NA	NA
									obscuratus	(Lasch) Fr.	Sultana et al. (2011); Razaq & Shahzad (2012)	Shogran, Mushkin District Astore	TBLMF, MGS	WHBF, KWTP
									pubescens	Fr.	Razaq & Shahzad (2012)	Gilgit-Baltistan, Naltar Valley	MGS	KWTP
									quietus	(Fr.) Fr.	Sultana et al. (2011)	Lalazar, Sharan	TBLMF	WHBF
									romagnesii	Bon	Sultana et al. (2011)	Kamalban	TBLMF	WHBF
									sanguifluus	(Paulet) Fr.	GenBank; Iqbal & Khalid (1996); Sultana et al. (2011); Ilyas et al. (2013b)	Abbottabad, Khanspur, Nathiagali, Kozagali, Naran	TBLMF	WHBF
									scrobiculatus	(Scop.) Fr.	Shibata (1992); Murakami (1993); Sultana et al. (2011)	Desan (Swat), Shogran	MGS, TBLMF	NWHASM, WHBF
									semisanguifluus	R. Heim & Leclair	GenBank; Sultana et al. (2011)	Naran	TBLMF	WHBF
									torminosus	(Schaeff.) Pers.	Iqbal & Khalid (1996); Sultana et al. (2011)	Khanspur, Kamalban	TBLMF	WHBF
									vietus	(Fr.) Fr.	Sultana et al. (2011)	Kamalban	TBLMF	WHBF
									violascens	(J. Otto) Fr.	Sultana et al. (2011)	Shogran, Lalazar	TBLMF	WHBF
									scrobiculatus	(Scop.) Fr.	Shibata (1992); Murakami (1993)	Desan (Swat)	MGS	NWHASM
								Lactifluus	brunneoviolascens	(Bon) Verbeken	Sultana et al. (2011) as Lactarius brunneoviolascens Bon.	Shogran	TBLMF	WHBF
									glaucescens	(Crossl.) Verbeken	Razaq et al. (2014) as Lactarius glaucescens Crossl.	Gilgit-Baltistan, Raheemabad	MGS	KWTP
									pergamenus	(Sw.) Kuntze	Sultana et al. (2011) as Lactarius pergamenus (Sw.) Fr.	Lalazar	TBLMF	WHBF
									piperatus	(L.) Roussel	Iqbal & Khalid (1996) and Sultana et al. (2011) and Razaq & Shahzad (2012) as Lactarius piperatus (L.) Pers.	Naran, Mushkin forest District Astore	TBLMF, MGS	WHBF, KWTP
									rugatus	(Kühner & Romagn.) Verbeken	Sultana et al. (2011) as Lactarius rugatus Kühner & Romagn.	Kamalban	TBLMF	WHBF
									vellereus	(Fr.) Kuntze	Sultana et al. (2011) as Lactarius vellereus (Fr.) Fr.	Shogran	TBLMF	WHBF
									volemus	(Fr.) Kuntze	Khan & Sher (2016c)	Miandam valley, District Swat	TCF	WHSACF
							Stereaceae	Acanthofungus	ahmadii	(Boidin) Sheng H. Wu, Boidin & C.Y. Chien	Ahmad (1972a) as Xylobolus ahmadii (Boidin.) Boidin	Loon Bagla (Muzaffarabad)	TSCF	HSTPF
								Aleurodiscus	jacksonii	S. Ahmad	Ahmad (1969, 1972)	Changla gali (Murree hills)	TBLMF	WHBF
								Amylostereum	chailletii	(Pers.) Boidin	Ahmad (1956b) as Stereum chailletii Pers. ex Fr., Ahmad (1969a, 1972)	Murree	TSCF	HSTPF
								Gloeocystidiellum	porosum	(Berk. & M.A. Curtis) Donk	Ahmad (1956b, 1969a) as Corticium porosum Berk. & M.A. Curtis	Murree	TSCF	HSTPF
								Stereum	elegans	(G. Mey.) Fr.	Ahmad (1956b)	Lahore, Sangla Hill	DXS	NWTSF
									frustulosum	(Pers.) Fr.	Khan (1952, 1960)	Punjab, Azad Kashmir	DXS, TSCF	NWTSF, HSTPF
									gausapatum	(Fr.) Fr.	Ahmad (1969a, 1972a) as Haematostereum gausapatum (Fr.) Pouzar	Murree	TSCF	HSTPF
									hirsutum	(Willd.) Pers.	Khan (1952); Ahmad (1956b, 1972b); Khan (1960)	Nathiagali, Changlagali (Murree), Kaghan valley, Punjab	TBLMF, DXS	WHBF, NWTSF
									ostrea	(Blume & T. Nees) Fr.	Khan (1952) as Stereum fasciatum (Schw.) Fr.; Ahmad (1956b, 1972b); Khan (1960); Aoshima (1992)	Murree, Dungagali, Naran (Kaghan valley)	TSCF, TBLMF	HSTPF, WHBF
									princeps	(Jungh.) Lév.	Khan (1960)	Punjab, Azad Kashmir	DXS, TSCF	NWTSF, HSTPF
									rugosum	Pers.	Khan (1952); Ahmad (1960)	Punjab	DXS	NWTSF
									sanguinolentum	(Alb. & Schwein.) Fr.	Ahmad (1956b), Ahmad (1969a, 1972a) as Haematostereum sanguinolentum (Alb.& Schwein.) Pouzar	Nathiagali, Loon Bagla (Muzaffarabad)	TBLMF, TSCF	WHBF, HSTPF
								Xylobolus	subpileatus	(Berk. & M.A. Curtis) Boidin	Ahmad (1972a)	Nathiagali, Patriata, Changlagali (Murree), Shogran (Kaghan Valley), Kalam (Swat)	TBLMF, TSCF, TCF	WHBF, HSTPF, WHSACF
						Incertae sedis	Incertae sedis	Neoalbatrellus	caeruleoporus	(Peck) Audet	Sultana et al. (2011)	NA	NA	NA
						Trechisporales	Hydnodontaceae	Brevicellicium	olivascens	(Bres.) K.H. Larss. & Hjortstam	Ahmad (1956b, 1972b) as Grandinia mutabilis (Pers.) Bourdot & Galzin	Lahore, Ladhar (Sheikhupura)	DXS	NWTSF
						Thelephorales	Bankeraceae	Boletopsis	leucomelaena	(Pers.) Fayod	Ahmad et al. (1997)	Bahrain (Swat)	TCF	WHSACF
								Hydnellum	caeruleum	(Hornem.) P. Karst.	Ahmad (1972a); Ahmad (1956b) as Hydnum caeruleum Hornem.	Bahrain (Swat)	TCF	WHSACF
									concrescens	(Pers.) Banker	Ahmad (1972a)	Murree	TSCF	HSTPF
									earlianum	Banker	Ahmad (1972a)	Lahore	DXS	NWTSF
								Sarcodon	imbricatus	(L.) P. Karst.	Ahmad (1956b) as Hydnum imbricatum Linn. ex Fr.; Ahmad (1972b)	Kalam (Swat), Bahrain (Swat)	TCF	WHSACF
							Thelephoraceae	Phellodon	niger	(Fr.) P. Karst.	Ahmad (1956b) as Hydnum nigrum Fr.; Ahmad (1972a)	Bahrain (Swat)	TCF	WHSACF
								Thelephora	anthocephala	(Bull.) Fr.	Ahmad (l956b, 1972b)	Loon Bagla, Muzaffarabad, Murree	TSCF	HSTPF
									arbuscula	Corner	Ahmad (1972a)	Shogran (Kaghan)	TBLMF	WHBF
									caryophyllea	(Schaeff.) Pers.	Ahmad (1956b, 1972b)	Kalam (Swat)	TCF	WHSACF
									fucoides	Corner	Ahmad (1956b, 1972b)	Patriata (Murree), Loon Bagla (Muzaffarabad)	TSCF	HSTPF
									iqbalii	Nasir & Hanif	Khalid & Hanif (2017)	Khanspur	TBLMF	WHBF
									palmata	(Scop.) Fr.	Ahmad (1956b, 1972b)	Murree	TSCF	HSTPF
									penicillata	(Pers.) Fr.	Ahmad (1956b, 1972b); Ahmad (1956b) as Thelephora fimbriata (Schwein.) Fr.	Loon Bagla (Muzaffarabad), Patriata (Murree), Murree	TSCF	HSTPF
									atra	Weinm.	Ahmad (1969a, 1972b) as Tomentella porulosa (Bourdot & Galzin) M.P. Christ.	Murree	TSCF	HSTPF
									terrestris	Ehrh. ex Fr.	Ahmad (1956b, 1972b)	Nathiagali, Changlagali (Murree)	TBLMF	WHBF
								Tomentella	coriaria	(Peck) Bourdot & Galzin	Ahmad (1969a,1972b)	Ghoragali	TSCF	HSTPF
									bryophila	(Pers.) M.J. Larsen	Ahmad (1969a,1972b) as Tomentella pallidofulva (Peck) Litsch.	Charehan (Murree)	TSCF	HSTPF
									griseo-cinnamomea	Wakef.	Ahmad (1969a,1972b)	Patriata (Murree)	TSCF	HSTPF
									punicea	(Alb. & Schwein.) J. Schröt.	Ahmad (1956b, 1972b) as Tomentella epiphylla (Schw.) Litsch.; Ahmad (1969a, 1972b) as Tomentella rubiginosa (Bres.) Maire	Loon Bangla (Muzaffarabad)	TSCF	HSTPF
							Incertae sedis	Dendrothele	acerina	(Pers.) P.A. Lemke	Ahmad (1962, 1969, 1972) as Aleurodiscus acerinus (Pers.) Höhn. & Litsch.	Murree	TSCF	HSTPF
				Pezizomycotina	Geoglossomycetes	Geoglossales	Geoglossaceae	Geoglossum	umbratile	Sacc.	Ahmad (1969a)	Murree	TSCF	HSTPF
								Trichoglossum	hirsutum	(Pers.) Boud.	Ahmad (1978)	Shogran (Kaghan valley)	TBLMF	WHBF
									octopartitum	Mains	Ahmad (1969a)	Ladhar Sheikhupura	DXS	NWTSF
									velutipes	(Peck) E.J. Durand	Ahmad (1956b)	Murree	TSCF	HSTPF
					Leotiomycetes	Helotiales	Calloriaceae	Calloria	urticae	(Pers.) J. Schröt. ex Rehm	GenBank	NA	NA	NA
								Diplonaevia	mollisioides	(Sacc. & Briard) B. Hein	Ahmad (1956b) as Pyrenopeziza mollisioides (Sacc. & Briard) Petr.	Shogran, Changla gali	TBLMF	WHBF
							Cenangiaceae	Chlorencoelia	torta	(Schwein.) J.R. Dixon	GenBank	NA	NA	NA
								Velutarina	rufo-olivacea	(Alb. & Schwein.) Korf	Ahmad (1956b)	Shogran	TBLMF	WHBF
							Helotiaceae	Cyathicula	coronata	(Bull.) Rehm	Ahmad (1956b)	Dunga gali	TBLMF	WHBF
									cyathoidea	(Bull.) Thüm.	Ahmad (1978), Ahmad (1978) as Cyathicula cacaliae (Pers.) Dennis; Ahmad (1978) as Cyathicula petasata (P. Karst.) Dennis	Sharan, Naran, Ghora gali, Patriata	TBLMF, TSCF	WHBF, HSTPF
									dolosella	(P. Karst.) Dennis	Ahmad (1969a)	Swat	TCF	WHSACF
									egenula	(Rehm) E. Müll.	Ahmad (1978)	Murree	TSCF	HSTPF
								Hymenoscyphus	calyculus	(Fr.) W. Phillips	Ahmad (1978)	Changla gali, Dunga gali, Sharan	TBLMF	WHBF
									scutula	(Pers.) W. Phillips	Ahmad (1978); Ahmad (1978) as Hymenoscyphus scutula var. solani (P. Karst.) S. Ahmad	Nathiagali, Patriata, Sharan (Kaghan Valley)	TBLMF, TSCF	WHBF, HSTPF
									scutula var. scutula	(Pers.) W. Phillips	Ahmad (1978)	Nathiagali	TBLMF	WHBF
									subferrugineus	(Nyl.) Dennis	Ahmad (1978)	Naran (Kaghan valley)	TBLMF	WHBF
									vitigenus	(De Not.) Dennis	Ahmad (1978)	Shogran	TBLMF	WHBF
								Tatraea	macrospora	(Peck) Baral	Ahmad (1978) as Ciboria peckiana (Cooke) Korf	Murree hills, Charehan	TSCF	HSTPF
							Lachnaceae	Incrucipulum	ciliare	(Schrad.) Baral	Ahmad (1969a) as Dasyscyphus ciliaris (Schrad.) Sacc.	Ghora gali, Murree	TSCF	HSTPF
								Lachnellula	arida	(W. Phillips) Dennis	Ahmad (1978)	Naran (Kaghan Valley)	TBLMF	WHBF
									calyciformis	(Batsch) Dharne	Ahmad (1978)	Bahrain (Swat)	TCF	WHSACF
								Lachnum	bicolor	(Bull.) P. Karst	Ahmad (1978) as Dasyscyphus bicolor var. indicus E. Müll. & Dennis	Murree, Changla gali, Shogran, Kalam	TSCF, TBLMF	HSTPF, WHBF
									corticale	(Pers.) Nannf.	Ahmad (1956b) as Dasyscyphus corticalis (Pers.) Massee	Murree, Nathiagali, Changla gali	TSCF	HSTPF
									indicus	(E.K. Cash) J.H. Haines & Dumont	Ahmad (1952b) as Dasyscyphus indicus (E.K. Cash) S. Ahmad	Murree, Changla gali	TSCF	HSTPF
									mollissiumum	(Fuckel) P. Karst.	Ahmad (1969a) as Dasyscyphus leucophaeus (Pers.) Massee	Kaghan valley, Shogran	TBLMF	WHBF
									pudibundum	(Quél.) J. Schröt.	Ahmad (1960) as Dasyscyphus pudibundus (Quél.) Sacc.	Murree	TSCF	HSTPF
								Perrotia	himalayensis	E. Müll. & Dennis	Ahmad (1969a)	Changla gali	TBLMF	WHBF
							Mollisiaceae	Tapesia	fusca	(Pers.) Fuckel	Ahmad (1969a)	Swat Bahrain	TCF	WHSACF
									rosae	(Pers.) Fuckel	Ahmad (1956b)	Shogran, Sharan, Changla gali	TBLMF	WHBF
							Pezizellaceae	Allophylaria	subhyalina	(Rehm) Baral	Ahmad (1978) as Cyathicula subhyalina (Rehm) Dennis	Shogran	TBLMF	WHBF
								Calycina	citrina	(Hedw.) Gray	Ahmad (1969a, 1978) as Calycella citrina (Hedw.) Boud.	Shogran	TBLMF	WHBF
									chionea	(Fr.) Kuntze	Ahmad (1978) as Hymenoscyphus chioneus (Fr.) S. Ahmad	Patriata	TSCF	HSTPF
							Ploettnerulaceae	Pyrenopeziza	lavaterae	E. Müll. & S. Ahmad	Ahmad (1956b)	Sharan	TBLMF	WHBF
							Rutstroemiaceae	Rutrstroemia	bolaris	(Batsch) Rehm	Ahmad (1978) as Ciboria bolaris (Batsch) Fuckel	Sharan (Kaghan valley)	TBLMF	WHBF
									firma	(Pers.) P. Karst.	Ahmad (1978) as Poculum firmum (Pers.) Dumont	Sharan (Kaghan valley)	TBLMF	WHBF
							Sclerotiniaceae	Moellerodiscus	berberidis	Dumont	Ahmad (1978)	Chinari	DXS	NWTSF
							Solenopeziaceae	Lasiobelonium	fuscum	(E. Müll. & Dennis) Raitv.	Ahmad (1978) as Perrotia fusca E. Müll. & Dennis	Sharan (Kaghan valley)	TBLMF	WHBF
							Thelebolaceae	Thelebolus	crustaceus	(Fuckel) Kimbr.	Ahmad (1955a, 1956b, 1978); Mirza & Qureshi (1978)	Lahore, Faisalabad	DXS	NWTSF
							Incertae sedis	Cistella	geelmuydenii	Nannf.	Ahmad (1978) as Dasyscyphus geelmuydenii (Nannf.) S. Ahmad	Patriata, Murree hills	TSCF	HSTPF
						Rhytismatales	Cudoniaceae	Cudonia	circinans	(Pers.) Fr.	Khalid (1992)	NA	NA	NA
							Hyaloscyphaceae	Hyaloscypha	luteola	S. Ahmad	Ahmad (1978)	Changa Manga	DXS	NWTSF
						Leotiales	Leotiaceae	Leotia	lubrica	(Scop.) Pers.	Ahmad (1964) & Ahmad (1978) as Leotia viscosa Fr.	Murree, Sharan (Kaghan Valley)	TSCF, TBLMF	HSTPF, WHBF
					Orbiliomycetes	Orbiliales	Orbiliaceae	Hyalorbilia	erythrostigma	(W. Phillips) Baral & G. Marson	GenBank	NA	NA	NA
								Orbilia	auricolor	(A. Bloxam) Sacc.	Ahmad (1978)	NA	NA	NA
									curvatispora	Boud.	Ahmad (1969a)	Murree	TSCF	HSTPF
									leucostigma	(Fr.) Fr	Ahmad (1956b, 1978)	Nathiagali, Charehan, Patriata	TBLMF, TSCF	WHBF, HSTPF
					Sordariomycetes	Hypocreales	Bionectriaceae	Hydropisphaera	erubescens	(Roberge ex Desm.) Rossman & Samuels	GenBank	NA	NA	NA
							Hypocreaceae	Trichoderma	alutaceum	Jaklitsch	Ahmad (1978) as Podostroma alutacea	Patriata, Murree, Charehan	TSCF	HSTPF
						Xylariales	Hypoxylaceae	Daldinia	bakeri	Lloyd	Ahmad (1978)	Ladhar, Sheikhupura, Lahore, Qila Didar Singh	DXS	NWTSF
									concentrica	(Bolton) Ces. & De Not.	Ahmad (1956b, 1978); Qureshi & Jamal (1971)	Murree, Changa Manga, Gujranwala, Zafarwal, Faisalabad, Daphar plantation	TSCF, DXS	HSTPF, NWTSF
									vernicosa	Ces. & De Not.	Ahmad (1969a, 1973)	Naran (Kaghan valley), Patriata (Murree)	TBLMF, TSCF	WHBF, HSTPF
							Xylariaceae	Podosordaria	kurziana	(Curr.) P.M.D. Martin	Ahmad (1978)	Sargodha, Sangla Hill	DXS	NWTSF
									leporina	(Ellis & Everh.) Dennis	Ahmad (1969a, 1978)	Zafarwal, Balloke Headworks	DXS	NWTSF
									nigripes	(Klotzsch) P.M.D. Martin	Ahmad (1956b, 1978) as Xylaria nigripes (Klotzsch) Cooke	Gujranwala, Bhopalwala, Lahore	DXS, TCF	NWTSF, WHSACF
									pyramidata	(Berk. & Broome) P.M.D. Martin	Ahmad (1978) as Xylaria pyramidata Berk. & Broome	Lahore	DXS	NWTSF
								Poronia	indica	S. Ahmad	Ahmad (1956b, 1978)	Ghakhar, Sangla Hill	DXS	NWTSF
									polyporoides	Henn.	Ahmad (1969a, 1978)	Zafarwal	DXS	NWTSF
								Xylosphaera	ehrenbergii	(Henn.) Dennis	Ahmad (1978) as Poronia ehrenbergii Henn.	Bhakkar	DXS	IVD
								Xylaria	hirtella	Wakef.	Ahmad (1978)	Kotli	TSCF	HSTPF
									hypoxylon	(L.) Grev.	Ahmad (1969a, 1978); Mirza & Qureshi (1978)	Changa Manga, Daphar plantation, Gujranwala	DXS	NWTSF
									mali	Fromme	Ahmad et al. (1997)	Changa Manga	DXS	NWTSF
									mellissii	(Berk.) Cooke	Ahmad (1978)	Patriata, Murree	TSCF	HSTPF
									polymorpha	(Pers.) Grev.	Ahmad (1956b, 1978); Khan (1960)	Patriata, Murree	TSCF	HSTPF
					Pezizomycetes	Pezizales	Ascobolaceae	Ascobolus	americanus	(Cooke & Ellis) Seaver	Ahmad (1978); Mirza & Qureshi (1978) as Ascobolus americana; Mirza & Nasir (1965); Ahmad & Asad (1967) as Ascobolus amoenus Oudem.	Lahore, Karachi, Faisalabad, Sahiwal	DXS	NWTSF
									denudatus	Fr.	Ahmad (1969, 1972)	Lahore	DXS	NWTSF
									elegans	J. Klein	Ahmad et al. (1997)	Sahiwal	DXS	NWTSF
									furfuraceus	Pers.	Ahmad (1978); Ahmad (1980) as Ascobolus aerugineus Fr.	Lahore, Nathiagali	DXS, TBLMF	WHBF, NWTSF
									immersus	Pers.	Ahmad (1955a, 1956b, 1969a, 1978); Ahmad & Asad (1968a); Mirza & Qureshi (1978)	Changla gali, Lahore, Karachi, Faisalabad	TBLMF, DXS	WHBF, NWTSF
									leveillei	Boud.	Ahmad & Asad (1970)	Karachi	DXS	NWTSF
									michaudii	Boud.	Ahmad (1978)	Sahiwal	DXS	NWTSF
									minutus	Boud.	Matsushima (1993)	Kawai (Kaghan), Nanga Parbat	TBLMF, MGS	WHBF, KWTP
									perplexans	Massee & E.S. Salmon	Mirza & Qureshi (1978)	Lahore	DXS	NWTSF
									quezelii	Faurel & Schotter	Ahmad et al. (1997)	Lahore	DXS	NWTSF
									scatigenus	(Berk. & M.A. Curtis) Brumm.	Ahmad (1978); Mirza & Qureshi (1978)	Ladhar, Sheikhupura, Bhopalwala, Sialkot	DXS, TCF	NWTSF, WHSACF
									subglobosus	Seaver	Ahmed & Asad (1968a)	Karachi	DXS	NWTSF
								Saccobolus	citrinus	Boud. & Torrend	Ahmad (1978)	Lahore, Gujranwala	DXS	NWTSF
									depauperatus	(Berk. & Broome) E.C. Hansen	Ahmad (1955a, 1956b, 1978); Mirza & Qureshi (1978)	Ladhar, Sheikhupura, Faisalabad	DXS	NWTSF
									glaber	(Pers.) Lambotte	Ahmad (1978)	Lahore, Pabbi hills, Jhelum	DXS	NWTSF
									succineus	Brumm.	Ahmad (1980)	Lahore	DXS	NWTSF
									truncatus	Velen.	Ahmad (1978)	Lahore	DXS	NWTSF
									versicolor	(P. Karst.) P. Karst.	Ahmad (1978); Mirza & Qureshi (1978)	Lahore	DXS	NWTSF
							Ascodesmidaceae	Ascodesmis	macrospora	W. Obrist	Ahmad (1978)	Pabbi hills	DXS	BXS
									microscopica	(P. Crouan & H. Crouan) Le Gal	Ahmad (1955a, 1956b)	Lahore	DXS	NWTSF
									sphaerospora	W. Obrist	Ahmad (1978)	Pabbi hills	DXS	BXS
									nigricans	Tiegh.	Ahmad (1978)	Pabbi hills	DXS	BXS
								Lasiobolus	papillatus	(Pers.) Sacc.	Mirza & Qureshi (1978) as Lasiobolus pilosus (Fr.) Sacc.	Charehan, Murree Hills, Lahore, Changa Manga	TBLMF, DXS	WHBF, NWTSF
									trichoboloides	S.R. Khan & J.L. Bezerra	Ahmad (1980a)	Dina	DXS	BXS
							Discinaceae	Gyromitra	esculenta	Pers. ex Fr.	Ahmad (1978)	Shogran, Nathiagali	TBLMF	WHBF
									infula	(Schaeff.) Quél.	Ahmad (1978)	Shogran, Patriata, Nathiagali	TBLMF, TSCF	WHBF, HSTPF
									khanspurensis	Jabeen & Khalid	GenBank; Krisai-Greilhuber et al. (2017)	Abbottabad, Khanspur	TBLMF	WHBF
								Discina	ancilis	(Pers.) Sacc.	Khalid (1992) as Discina perlata (Fr.) Fr.	Khanspur	TBLMF	WHBF
							Helvellaceae	Helvella	acetabulum	(L.) Quél.	Ahmad (1969a); Khalid (1992)	Bahrain (Swat), Murree	TCF, TSCF	WHSACF, HSTPF
									albella	Quél.	GenBank	NA	NA	NA
									atra	J. König	GenBank; Ahmad (1969a); Khalid (1992)	Patriata, Murree Hills	TSCF	HSTPF
									bachu	Q. Zhao, Zhu L. Yang & K.D. Hyd	GenBank	NA	NA	NA
									crispa	(Scop.) Fr.	Ahmad (1955a, 1956b, 1969a); Khalid (1992)	Murree, Shogran, Sharan, Patriata, Kalam	TSCF, TBLMF	HSTPF, WHBF
									cupiliformis	Razaq et al., (2014)	Sultana et al., (2011)	Kaghan Valley, Sharan	TCF, TBLMF	WHSACF,WHBF
									elastica	Bull.	Ahmad (1955a, 1956b, 1969a)	Murree, Shogran, Nathiagali	TSCF, TBLMF	HSTPF, WHBF
									involuta	Q. Zhao, Zhu L. Yang & K.D. Hyde	GenBank	NA	NA	NA
									lacunosa	Afzel.	Ahmad (1969a); Khalid (1992)	Nathiagali	TBLMF	WHBF
									leucopus	Pers.	Razaq et al., (2014)	Rahimabad District Gilgit	MGS	KWTP
									monachella	(Scop.) Fr.	Razaq et al., (2014)	Gilgit-Baltistan, Raheemabad	MGS	KWTP
									pezizoides	Afzel.	Ahmad (1969a); Khalid (1992)	Murree	TSCF	HSTPF
									villosa	Schaeff.	Ahmad (1969a, 1978); Khalid (1992)	Changla gali, Shogran	TBLMF	WHBF
								Paxina	queletii	(Bres.) Stangl	Ahmad (1969a); Khalid (1992) as Helvella queletii Bres.	Nathiagali	TBLMF	WHBF
							Morchellaceae	Morchella	crassipes	(Vent.) Pers.	GenBank	NA	NA	NA
									deliciosa	Fr.	GenBank	NA	NA	NA
									esculenta	(L.) Pers.	Ahmad (1955a); GenBank, Ahmad (1955a) and Khalid (1992) as Morchella conica Pers.	Nathiagali, Buner, Madyan (Swat)	TBLMF, TSCF, TCF	WHBF, HSTPF, WHSACF
									elata	Fr.	GenBank	NA	NA	NA
									pakistanica	Jabeen & Khalid	GenBank; Hernández-Restrepo et al. (2016)	Khanspur	TBLMF	WHBF
									pulchella	Clowez & Franç. Petit	GenBank; Badshah et al. (2018)	Malam Jabba valley	TSCF	HSTPF
									tridentina	Bres.	GenBank	NA	NA	NA
								Verpa	bohemica	(Krombh.) J. Schröt.	Ahmad (1955a, 1956b); Khalid (1992)	Murree, Kuzagali	TSCF	HSTPF
							Pezizaceae	Ahmadea	dalanensis	Aman & Khalid	GenBank; Aman et al. (2020)	Lahore, Dera Ghazi Khan	DXS	NWTSF
								Iodophanus	carneus	(Pers.) Korf	Ahmad (1978)	Lahore	DXS	NWTSF
								Ionopezia	gerardii	(Cooke) Van Vooren	Ahmad (1969a, 1978) as Peziza gerardii Cooke	Patriata, Murree hill	TSCF	HSTPF
								Mattirolomyces	spinosus	(Harkn.) Kovács, Trappe & Alsheikh	Ahmad (1978) as Terfezia spinosa Harkn.; GenBank; Aman et al. (2020)	Lahore	DXS	NWTSF
								Pachyphlodes	conglomerata	(Berk. & Broome) Doweld	GenBank	NA	NA	NA
								Paragalactinia	michelii	(Boud.) Dennis	GenBank and Ashraf et al. (2012) as Peziza michelii (Boud.) Dennis	Ayubia-Khanspur	TBLMF	WHBF
									succosa	(Berk.) Van Vooren	GenBank as Peziza succosa Berk.; Ashraf & Khalid (2012)	Khanspur	TBLMF	WHBF
									succosella	(Le Gal & Romagn.) Van Vooren	GenBank and Jabeen et al. (2015a) Peziza succosella (Le Gal & Romagn.) M.M. Moser ex Aviz.-Hersh. & Nemlich	Khanspur, Ayubia	TBLMF	WHBF
								Plicaria	trachycarpa	(Curr.) Boud.	Ahmad (1969a, 1978)	Changla gali, Loon Bagla, Muzaffarabad	TBLMF	WHBF
								Peziza	badiofusca	(Boud.) Dennis	Ahmad (1978), Khalid (1992)	Nathiagali, Shogran, Kalam, Murree, Patriata	TSCF, TCF, TBLMF	HSTPF, WHSACF, WHBF
									cerea	Bull.	Ahmad (1978), Khalid (1992)	Nathiagali	TBLMF	WHBF
									micropus	Pers.	Ahmad (1978), Ahmad (1969a), Khalid (1992)	Naran, Nathiagali	TBLMF	WHBF
									pakistanica	(S. Ahmad) S. Ahmad	Ahmad (1978)	Nathiagali	TBLMF	WHBF
									repanda	Pers.	Ahmad (1978)	Nathiagali, Shogran (Kaghan Valley)	TBLMF	WHBF
									vesiculosa	Pers.	Khalid (1992)	Peshawar, Khanspur	TBLMF	WHBF
									violacea	Pers.	Ahmad (1969a, 1978), Khalid (1992)	Loon Bagla (Muzaffarabad), Khanspur	TBLMF	WHBF
								Terfezia	arenaria	(Moris) Trappe	Ahmad (1956b, 1978) as Terfezia leonis (Tul. & C. Tul.) Tul. & C. Tul.	Shorkot, Panjnad, Pallah, Bahawalpur	DXS, TBLMF	NWTSF, WHBF
							Pyronemataceae	Aleuria	aurantia	(Pers.) Fuckel	Ahmad (1955a, 1956b)	Murree, Changla gali	TSCF	HSTPF
									boudieri	(Höhn.) J. Moravec	Ahmad (1978) as Melastiza boudieri (Höhn.) Le Gal	Lahore	DXS	NWTSF
									murreana	S. Ahmad	Ahmad (1956b)	Murree, Patriata	TSCF	HSTPF
								Byssonectria	fusispora	(Berk.) Rogerson & Korf	Ahmad (1978)	Nathiagali	TBLMF	WHBF
								Cheilymenia	granulata	(Bull.) J. Moravec	Ahmad (1969a, 1978) as Coprobia elahorum (Rehm) Boud.; Ahmad (1969a, 1978) as Coprobia granulata (Bull.) Boud.	Patriata, Charehan, Murree	TSCF, TBLMF	HSTPF, WHBF
									pulcherrima	(P. Crouan & H. Crouan) Boud.	Ahmad (1978)	Shahdara	DXS	NWTSF
									theleboloides	(Alb. & Schwein.) Boud.	Ahmad (1969a, 1978)	Lahore	DXS	NWTSF
								Geopora	ahmadii	Saba, T. Ashraf, Khalid & Pfister	Saba et al. (2019a)	Lahore	DXS	NWTSF
									arenicola	(Lév.) Kers	Ahmad (1978)	Patriata	TSCF	HSTPF
									arenosa	(Fuckel) S. Ahmad	Ahmad (1978)	Rawalakot	TSCF	HSTPF
									cooperi	Harkn.	Ashraf & Khalid (2012)	Gilgit-Baltistan, Fairy Meadows	MGS	KWTP
									cooperi f. cooperi		GenBank	NA	NA	NA
									foliacea	(Schaeff.) S. Ahmad	Ahmad (1978)	Bahrain (Swat)	TCF	WHSACF
									pinyonensis	Flores-Rent. & Gehring	GenBank	NA	NA	NA
									sumneriana	(Cooke ex W. Phillips) M. Torre,	GenBank	NA	NA	NA
								Geopyxis	alpina	Höhn.	Khalid et al. (2000)	Kaghan valley, Sharan, Hazara, Khanspur-Ayubia, Gilgit-Baltistan, Dashkin, Mushkin forests, District Astore	TBLMF, MGS	WHBF, KWTP
									majalis	(Fr.) Sacc.	Ahmad (1969a, 1978)	Nathiagali, (Mt.Ilam) Swat, Murree	TBLMF	WHBF
								Humaria	hemisphaerica	(F.H. Wigg.) Fuckel	Ahmad (1955a, 1956b, 1978)	Nathiagali, Murree, Sharan (Kaghan Valley), Mt. Ilam (Swat)	TBLMF, TSCF	WHBF, HSTPF
								Neottiella	hetieri	Boud.	Ahmad (1969a) Leucoscypha hetieri (Boud.) Rifai	Nathiagali	TBLMF	WHBF
								Octospora	humosa	(Fr.) Dennis	Ahmad (1978) as Octospora leucolomoides (Rehm) K.B. Khare & V.P. Tewari	Lahore	DXS	NWTSF
									plumbeoatra	(E.K. Cash) D.C. Pant & V.P. Tewari	Ahmad (1978)	Ladhar, Sheikhupura	DXS	NWTSF
									umbrina	(E.K. Cash) S. Ahmad	Ahmad (1978)	Lahore	DXS	NWTSF
								Otidea	alutacea	(Pers.) Massee	GenBank	NA	NA	NA
									leporina	(Batsch) Fuckel	Ahmad (1955a, 1956b, 1978); Khalid (1992)	Murree, Sharan (Kaghan valley)	TSCF, TBLMF	HSTPF, WHBF
								Pyronema	omphalodes	(Bull.) Fuckel	Ahmad (1978)	Lahore	DXS	NWTSF
									domesticum	(Sowerby) Sacc.	GenBank	NA	NA	NA
								Sepultariella	semiimmersa	(P. Karst.) Van Vooren, U. Lindem. & Healy	Ahmad (1978) as Octospora semiimmersa (P. Karst.) K.B. Khare & V.P. Tewari	Ladhar, Sheikhupura	DXS	NWTSF
								Scutellinia	scutellata	(L.) Lambotte	Ahmad (1969a, 1978)	Murree, Shogran, Kalam	TSCF, TBLMF	HSTPF, WHBF
								Trichophaea	gregaria	(Rehm) Boud.	Ahmad (1955a, 1956b) as Humaria gregaria Rehm	Kalam (Swat), Nathiagali	TCF, TBLMF	WHSACF, WHBF
									woolhopeia	(Cooke & W. Phillips) Boud.	Ahmad (1978) as Humaria woolhopeia (Cooke & W. Phillips) Eckblad	Patriata, Nathiagali, Murree, Changla gali	TBLMF, TSCF	WHBF, HSTPF
							Sarcoscyphacea	Kompsoscypha	waterstonii	(Seaver) Pfister	Ahmad (1978) as Octospora waterstonii (Seaver) K.B. Khare & V.P. Tewari	Ladhar, Lahore	DXS	NWTSF
							Sarcosomataceae	Plectania	melastoma	(Sowerby) Fuckel	Ahmad (1978)	Nathiagali	TBLMF	WHBF
								Sarcoscypha	coccinea	(Gray) Boud.	Ahmad (1978); Khalid (1992) as Sarcoscypha coccinea (Jacq.) Sacc.	Bahrain (Swat), Khanspur	TCF, TBLMF	WHSACF, WHBF
									occidentalis	(Schwein.) Sacc.	Ahmad (1978)	Patriata (Murree)	TSCF	HSTPF
							Tuberaceae	Tuber	puberulum	Berk. & Broome	Yoshimi & Hagiwara (1992)	Kaghan valley, Mansehra	TCF, TBLMF	WHSACF, WHBF
							Incertae sedis	Coprotus	albidus	(Boud.) Kimbr.	Ahmad (1978)	Changa Manga, Gujranwala	DXS	NWTSF
									dextrinoideus	Kimbr., Luck-Allen & Cain	Ahmad (1978)	Sindh area?, Sahiwal	DXS	NWTSF
									granuliformis	(P. Crouan & H. Crouan) Kimbr.	Ahmad (1978); Ahmad & Asad (1968a)	Lahore	DXS	NWTSF
									leucopocillum	Kimbr., Luck-Allen & Cain	Ahmad et al. (1997)	Karachi	DXS	NWTSF
									ochraceus	(P. Crouan & H. Crouan) J. Moravec	Ahmad (1955a, 1956b, 1978); Ahmad & Asad (1970)	Karachi, Sahiwal, Nathiagali, Patriata	DXS, TBLMF, TSCF	NWTSF, WHBF, HSTPF
									niveus	(Fuckel) Kimbr., Luck-Allen & Cain	Ahmad (1978)	Gujranwala, Okara, Sahiwal, Sialkot, Quetta	DXS, TCF	NWTSF, WHSACF, BXW
									sexdecimsporus	(P. Crouan & H. Crouan) Kimbr. & Korf	Ahmad (1978)	Pabbi Hills, Dina	DXS	BXS
						Incertae sedis	Pulvinulaceae	Pulvinula	orichalcea	(Cooke) Rifai	Ahmad (1978)	Nathiagali	TBLMF	WHBF
						Incertae sedis	Tarzettaceae	Tarzetta	bronca	(Peck) Korf & J.K. Rogers	Ahmad (1978)	Murree, Nathiagali, Sharan, Patriata	TSCF, TBLMF	HSTPF, WHBF
									catinus	(Holmsk.) Korf & J.K. Rogers	Ahmad (1978)	Nathiagali	TBLMF	WHBF
									cupularis	(L.) Lambotte	Khalid (1992)	Changla gali, Khanspur	TBLMF	WHBF
			Supplementary Table 1: A compendium of macrofungi of Pakistan with detailed references, localities, biomes and ecoregions. Where, DXS = Deserts and xeric shrublands, TBLMF= Temperate broadleaf and mixed forest, TSCF = Tropical and subtropical coniferous forests, TCF = Temperate coniferous forest, MGS= Montane grasslands and shrublands, EAMCF = East Afghan Montane conifer forests, WHSACF = Western…
